# Supplementary material for: Genome-Wide Identification and Expression of NF-YC Transcription Factors in Blueberry Under Abiotic Stress Conditions
Source: Int J Mol Sci. 2025 Sep 1;26(17):8507. doi: 10.3390/ijms26178507 (PMC12429396; doi:10.3390/ijms26178507)
Supplement: Supplementary file 1 [file ijms-26-08507-s001.zip]

Archive with 10 entries (10 files):
- Table S1. Motif sequences in VcNF-YCs.xlsx
- Table S10. qRT-PCR data (log2 value) of the expression pattern analysis under the cold treatment.xlsx
- Table S2. Collinear gene pairs between VcNF-YCs.xlsx
- Table S3. Collinear gene pairs between NF-YC genes in blueberry and Arabidopsis.xlsx
- Table S4. Collinear gene pairs between NF-YC genes in blueberry and poplar.xlsx
- Table S5. Collinear gene pairs between NF-YC genes in blueberry and Chinese kiwi fruit.xlsx
- Table S6. cis-acting element analysis and count in the promoters of 31 VcNF-YCs.xlsx
- Table S7. qRT-PCR data (log2 value) of the tissue-specific expression pattern analysis.xlsx
- Table S8. qRT-PCR data (log2 value) of the expression pattern analysis under the ABA treatment.xlsx
- Table S9. qRT-PCR data (log2 value) of the expression pattern analysis under the salt treatment.xlsx
