# Supplementary material for: Genome-Wide Identification and Expression of NF-YC Transcription Factors in Blueberry Under Abiotic Stress Conditions
Source: Int J Mol Sci. 2025 Sep 1;26(17):8507. doi: 10.3390/ijms26178507 (PMC12429396; doi:10.3390/ijms26178507)
Supplement: Supplementary file 1 [file ijms-26-08507-s001.zip › Table S1. Motif sequences in VcNF-YCs.xlsx]

## Sheet: Sheet1
Table S1. Motif sequences of VcNF-YCs predicted in blueberry using MEME tools.
Motif	Width	E-value	Best possible match
1	50	7.9E-955	MKADEDVRMISAEAPVLFAKACELFJLELTLRSWLHTEZNKRRTLQKNDI
2	50	5.6E-561	HPLPYQPIYHQQQQQQQQQLQSFWANQRQEIEQTTDFKNHSLPLARIKKI
3	29	1.9E-367	AAAITRTDIFDFLVDIVPREELKEEGLAS
4	15	8.5e-121	GPASGVPYYYMPPQH
5	29	1.6e-142	GGVYMLPPSQAWQSVWQTGVEDGDEEYGG
6	41	3.3e-128	DVSGHPEDSKQNVYSLAPGEAHZMSKPSAAFSKGSIAATRS
7	50	4e-109	KRRKVADNEEHDSDDELKRGRMHETGHISSSGRGRGRGRGRGRGRVGRTV
8	21	2.2e-78	QVGAPGMIIGKPVDQAALYAM
9	29	9.8e-56	IVDLLVPYVVHWWGFVWLGRGVADALTJF
10	29	6.3e-58	WSLADMEKMAIDPVQLANLNSRMDEEEED
