# Supplementary material for: Genome-Wide Identification and Expression of NF-YC Transcription Factors in Blueberry Under Abiotic Stress Conditions
Source: Int J Mol Sci. 2025 Sep 1;26(17):8507. doi: 10.3390/ijms26178507 (PMC12429396; doi:10.3390/ijms26178507)
Supplement: Supplementary file 1 [file ijms-26-08507-s001.zip › Table S10. qRT-PCR data (log2 value) of the expression pattern analysis under the cold treatment.xlsx]

## Sheet: raw data
Sample Name	Cт		ΔCt		ΔΔCt	2-ΔΔCt	SD	Average Exp. Level
GAPDH-Leaf-1	39.045	39.0347
GAPDH-Leaf-2	38.807
GAPDH-Leaf-3	39.252
VcNF-YC1、11、14-Leaf-1	36.956		-2.07867	-2.112	0.0333333	0.97716
VcNF-YC1、11、14-Leaf-2	37.014		-2.02067		0.0913333	0.938655
VcNF-YC1、11、14-Leaf-3	36.798		-2.23667		-0.124667	1.09026	0.0787995	1.00202
VcNF-YC2-Leaf-1	39.473		0.438333		2.55033	0.170716
VcNF-YC2-Leaf-2	39.239		0.204333		2.31633	0.200777
VcNF-YC2-Leaf-3	39.573		0.538333		2.65033	0.159283	0.0214326	0.176925
VcNF-YC3-Leaf-1	39.068		0.0333333		2.14533	0.226043
VcNF-YC3-Leaf-2	39.079		0.0443333		2.15633	0.224326
VcNF-YC3-Leaf-3	39.221		0.186333		2.29833	0.203298	0.0126652	0.217889
VcNF-YC4-Leaf-1	42.074		3.03933		5.15133	0.0281381
VcNF-YC4-Leaf-2	42.367		3.33233		5.44433	0.0229664
VcNF-YC4-Leaf-3	41.93		2.89533		5.00733	0.0310916	0.00411275	0.0273987
VcNF-YC5、9-Leaf-1	37.619		-1.41567		0.696333	0.617139
VcNF-YC5、9-Leaf-2	37.517		-1.51767		0.594333	0.66235
VcNF-YC5、9-Leaf-3	37.59		-1.44467		0.667333	0.629669	0.0233423	0.636386
VcNF-YC6、7、18-Leaf-1	32.0491		-6.98554		-4.87354	29.3144
VcNF-YC6、7、18-Leaf-2	32.2142		-6.82044		-4.70844	26.1447
VcNF-YC6、7、18-Leaf-3	31.9795		-7.05518		-4.94318	30.7643	2.36256	28.7411
VcNF-YC8、29-Leaf-1	34.2907		-4.74401		-2.63201	6.19889
VcNF-YC8、29-Leaf-2	33.8254		-5.20924		-3.09724	8.55782
VcNF-YC8、29-Leaf-3	33.9677		-5.06698		-2.95498	7.7542	1.19926	7.50363
VcNF-YC10-Leaf-1	38.7991		-0.235541		1.87646	0.272351
VcNF-YC10-Leaf-2	38.9081		-0.12658		1.98542	0.252539
VcNF-YC10-Leaf-3	39.0064		-0.0282999		2.0837	0.235909	0.0182445	0.2536
VcNF-YC12-Leaf-1	39.6961		0.661394		2.77339	0.14626
VcNF-YC12-Leaf-2	39.9098		0.875131		2.98713	0.12612
VcNF-YC12-Leaf-3	39.7566		0.721964		2.83396	0.140246	0.0103387	0.137542
VcNF-YC13-Leaf-1	38.545		-0.489667		1.62233	0.32481
VcNF-YC13-Leaf-2	38.678		-0.356665		1.75533	0.296204
VcNF-YC13-Leaf-3	38.4029		-0.631755		1.48025	0.358428	0.0311453	0.326481
VcNF-YC15-Leaf-1	27.5455		-11.4892		-9.37718	664.987
VcNF-YC15-Leaf-2	27.6997		-11.335		-9.22301	597.591
VcNF-YC15-Leaf-3	27.8707		-11.164		-9.05199	530.786	67.1009	597.788
VcNF-YC16-Leaf-1	36.8488		-2.18587		-0.0738736	1.05254
VcNF-YC16-Leaf-2	36.799		-2.23567		-0.123667	1.0895
VcNF-YC16-Leaf-3	36.904		-2.13067		-0.0186667	1.01302	0.0382459	1.05169
VcNF-YC17-Leaf-1	40.87		1.83533		3.94733	0.0648238
VcNF-YC17-Leaf-2	40.753		1.71833		3.83033	0.0702999
VcNF-YC17-Leaf-3	40.975		1.94033		4.05233	0.0602735	0.00502035	0.0651324
VcNF-YC19-Leaf-1	39.374		0.339333		2.45133	0.182842
VcNF-YC19-Leaf-2	39.569		0.534333		2.64633	0.159726
VcNF-YC19-Leaf-3	39.455		0.420333		2.53233	0.172859	0.0115938	0.171809
VcNF-YC20-Leaf-1	40.178		1.14333		3.25533	0.104724
VcNF-YC20-Leaf-2	40.078		1.04333		3.15533	0.112241
VcNF-YC20-Leaf-3	39.975		0.940333		3.05233	0.120547	0.00791465	0.112504
VcNF-YC21-Leaf-1	27.6138		-11.4209		-9.30886	634.228
VcNF-YC21-Leaf-2	27.7117		-11.3229		-9.21092	592.603
VcNF-YC21-Leaf-3	27.5665		-11.4681		-9.35614	655.357	31.9297	627.396
VcNF-YC22-Leaf-1	39.098		0.0633333		2.17533	0.221391
VcNF-YC22-Leaf-2	38.986		-0.0486667		2.06333	0.239263
VcNF-YC22-Leaf-3	38.89		-0.144667		1.96733	0.255725	0.0171721	0.238793
VcNF-YC23-Leaf-1	39.005		-0.0296667		2.08233	0.236132
VcNF-YC23-Leaf-2	38.891		-0.143667		1.96833	0.255548
VcNF-YC23-Leaf-3	38.99		-0.0446667		2.06733	0.2386	0.0105696	0.243427
VcNF-YC24-Leaf-1	39.013		-0.0216667		2.09033	0.234826
VcNF-YC24-Leaf-2	39.14		0.105333		2.21733	0.215038
VcNF-YC24-Leaf-3	38.781		-0.253667		1.85833	0.275795	0.0309873	0.241887
VcNF-YC25-Leaf-1	40.654		1.61933		3.73133	0.0752934
VcNF-YC25-Leaf-2	40.544		1.50933		3.62133	0.0812587
VcNF-YC25-Leaf-3	40.704		1.66933		3.78133	0.0727286	0.00437658	0.0764269
VcNF-YC26-Leaf-1	36.2297		-2.80492		-0.692919	1.61655
VcNF-YC26-Leaf-2	36.0106		-3.02404		-0.912043	1.88171
VcNF-YC26-Leaf-3	36.4644		-2.57031		-0.458311	1.37393	0.253971	1.62406
VcNF-YC27-Leaf-1	36.8223		-2.21234		-0.100344	1.07203
VcNF-YC27-Leaf-2	37.1795		-1.85517		0.256834	0.836923
VcNF-YC27-Leaf-3	37.0207		-2.01401		0.0979861	0.934336	0.118127	0.947763
VcNF-YC28-Leaf-1	34.3989		-4.63573		-2.52373	5.75065
VcNF-YC28-Leaf-2	34.5953		-4.43932		-2.32732	5.01873
VcNF-YC28-Leaf-3	34.4933		-4.54136		-2.42936	5.38654	0.365963	5.38531
VcNF-YC29-Leaf-1	37.013		-2.02167		0.0903333	0.939306
VcNF-YC29-Leaf-2	37.1284		-1.9063		0.205696	0.86712
VcNF-YC29-Leaf-3	36.9939		-2.04072		0.0712832	0.951791	0.0457089	0.919406
VcNF-YC30-Leaf-1	38.1483		-0.886382		1.22562	0.427614
VcNF-YC30-Leaf-2	38.154		-0.880667		1.23133	0.425924
VcNF-YC30-Leaf-3	38.055		-0.979667		1.13233	0.456177	0.017	0.436572
VcNF-YC31-Leaf-1	38.974		-0.0606409		2.05136	0.241257
VcNF-YC31-Leaf-2	39.013		-0.0216667		2.09033	0.234826
VcNF-YC31-Leaf-3	38.877		-0.157667		1.95433	0.25804	0.0119854	0.244708
GAPDH-Leaf-3 h-1	38.986	39.054
GAPDH-Leaf-3 h-2	39.034
GAPDH-Leaf-3 h-3	39.142
VcNF-YC1、11、14-Leaf-3 h-1	33.8345		-5.21951		-3.10751	8.61895
VcNF-YC1、11、14-Leaf-3 h-2	33.9184		-5.13562		-3.02362	8.13205
VcNF-YC1、11、14-Leaf-3 h-3	33.9606		-5.09343		-2.98143	7.89767	0.367933	8.21622
VcNF-YC2-Leaf-3 h-1	42.011		2.957		5.069	0.0297906
VcNF-YC2-Leaf-3 h-2	42.0537		2.99969		5.11169	0.028922
VcNF-YC2-Leaf-3 h-3	42.0951		3.04114		5.15314	0.0281028	0.000844011	0.0289385
VcNF-YC3-Leaf-3 h-1	42.012		2.958		5.07	0.0297699
VcNF-YC3-Leaf-3 h-2	41.896		2.842		4.954	0.0322625
VcNF-YC3-Leaf-3 h-3	41.966		2.912		5.024	0.0307344	0.00125683	0.0309223
VcNF-YC4-Leaf-3 h-1	37.0851		-1.96888		0.143117	0.90556
VcNF-YC4-Leaf-3 h-2	37.192		-1.86204		0.24996	0.84092
VcNF-YC4-Leaf-3 h-3	37.2007		-1.85326		0.258745	0.835815	0.0388778	0.860765
VcNF-YC5、9-Leaf-3 h-1	35.7719		-3.28206		-1.17006	2.25021
VcNF-YC5、9-Leaf-3 h-2	35.9133		-3.14073		-1.02873	2.04022
VcNF-YC5、9-Leaf-3 h-3	35.6327		-3.42133		-1.30933	2.47827	0.219085	2.25623
VcNF-YC6、7、18-Leaf-3 h-1	33.3761		-5.67791		-3.56591	11.8426
VcNF-YC6、7、18-Leaf-3 h-2	33.2472		-5.80683		-3.69483	12.9495
VcNF-YC6、7、18-Leaf-3 h-3	33.3481		-5.70589		-3.59389	12.0745	0.583768	12.2889
VcNF-YC8、29-Leaf-3 h-1	34.1668		-4.88716		-2.77516	6.84553
VcNF-YC8、29-Leaf-3 h-2	34.045		-5.00899		-2.89699	7.44871
VcNF-YC8、29-Leaf-3 h-3	33.9043		-5.14975		-3.03775	8.21207	0.684829	7.5021
VcNF-YC10-Leaf-3 h-1	36.5862		-2.46778		-0.355784	1.27968
VcNF-YC10-Leaf-3 h-2	36.7298		-2.32421		-0.21221	1.15846
VcNF-YC10-Leaf-3 h-3	36.677		-2.377		-0.265	1.20164	0.0614398	1.21326
VcNF-YC12-Leaf-3 h-1	40.132		1.078		3.19	0.109576
VcNF-YC12-Leaf-3 h-2	40.0982		1.04419		3.15619	0.112174
VcNF-YC12-Leaf-3 h-3	40.215		1.161		3.273	0.10345	0.00447961	0.1084
VcNF-YC13-Leaf-3 h-1	36.3533		-2.70074		-0.588741	1.50393
VcNF-YC13-Leaf-3 h-2	36.2927		-2.76131		-0.64931	1.56842
VcNF-YC13-Leaf-3 h-3	35.9879		-3.06606		-0.954062	1.93732	0.233834	1.66989
VcNF-YC15-Leaf-3 h-1	22.0494		-17.0046		-14.8926	30417.6
VcNF-YC15-Leaf-3 h-2	22.1347		-16.9193		-14.8073	28671.8
VcNF-YC15-Leaf-3 h-3	22.0878		-16.9662		-14.8542	29618.2	873.956	29569.2
VcNF-YC16-Leaf-3 h-1	37.266		-1.78805		0.323953	0.798878
VcNF-YC16-Leaf-3 h-2	37.3296		-1.72439		0.387613	0.764393
VcNF-YC16-Leaf-3 h-3	37.6667		-1.38729		0.72471	0.605119	0.10336	0.722797
VcNF-YC17-Leaf-3 h-1	40.332		1.278		3.39	0.0953912
VcNF-YC17-Leaf-3 h-2	40.465		1.411		3.523	0.0869904
VcNF-YC17-Leaf-3 h-3	40.215		1.161		3.273	0.10345	0.00823019	0.0952771
VcNF-YC19-Leaf-3 h-1	38.337		-0.717		1.395	0.380245
VcNF-YC19-Leaf-3 h-2	38.4545		-0.599486		1.51251	0.3505
VcNF-YC19-Leaf-3 h-3	38.2131		-0.840915		1.27109	0.414348	0.0319488	0.381698
VcNF-YC20-Leaf-3 h-1	41.215		2.161		4.273	0.0517248
VcNF-YC20-Leaf-3 h-2	41.216		2.162		4.274	0.051689
VcNF-YC20-Leaf-3 h-3	41.244		2.19		4.302	0.0506954	0.000584226	0.0513697
VcNF-YC21-Leaf-3 h-1	28.0811		-10.9729		-8.86087	464.932
VcNF-YC21-Leaf-3 h-2	28.1439		-10.9101		-8.79814	445.149
VcNF-YC21-Leaf-3 h-3	28.1977		-10.8563		-8.74429	428.838	18.0746	446.306
VcNF-YC22-Leaf-3 h-1	41.021		1.967		4.079	0.0591696
VcNF-YC22-Leaf-3 h-2	41.024		1.97		4.082	0.0590467
VcNF-YC22-Leaf-3 h-3	40.899		1.845		3.957	0.0643909	0.0030506	0.0608691
VcNF-YC23-Leaf-3 h-1	40.112		1.058		3.17	0.111105
VcNF-YC23-Leaf-3 h-2	40.213		1.159		3.271	0.103593
VcNF-YC23-Leaf-3 h-3	40.031		0.977		3.089	0.117522	0.00697151	0.11074
VcNF-YC24-Leaf-3 h-1	36.879		-2.175		-0.063	1.04464
VcNF-YC24-Leaf-3 h-2	36.7921		-2.2619		-0.149897	1.10949
VcNF-YC24-Leaf-3 h-3	36.657		-2.397		-0.285	1.21841	0.0878135	1.12418
VcNF-YC25-Leaf-3 h-1	38.826		-0.228004		1.884	0.270932
VcNF-YC25-Leaf-3 h-2	39.0336		-0.0204307		2.09157	0.234625
VcNF-YC25-Leaf-3 h-3	39.055		0.000974365		2.11297	0.23117	0.0220272	0.245576
VcNF-YC26-Leaf-3 h-1	34.2963		-4.75768		-2.64568	6.25789
VcNF-YC26-Leaf-3 h-2	34.2142		-4.8398		-2.7278	6.62443
VcNF-YC26-Leaf-3 h-3	34.1402		-4.91384		-2.80184	6.97329	0.357736	6.61854
VcNF-YC27-Leaf-3 h-1	36.9272		-2.12678		-0.0147806	1.0103
VcNF-YC27-Leaf-3 h-2	36.7618		-2.29221		-0.180209	1.13305
VcNF-YC27-Leaf-3 h-3	36.8347		-2.21926		-0.10726	1.07718	0.0614573	1.07351
VcNF-YC28-Leaf-3 h-1	33.4214		-5.63263		-3.52063	11.4766
VcNF-YC28-Leaf-3 h-2	33.6647		-5.38925		-3.27725	9.69509
VcNF-YC28-Leaf-3 h-3	33.5662		-5.48778		-3.37578	10.3803	0.898645	10.5173
VcNF-YC29-Leaf-3 h-1	35.5453		-3.50872		-1.39672	2.63302
VcNF-YC29-Leaf-3 h-2	35.3329		-3.72111		-1.60911	3.05064
VcNF-YC29-Leaf-3 h-3	35.476		-3.578		-1.466	2.76255	0.21377	2.81541
VcNF-YC30-Leaf-3 h-1	34.4045		-4.64953		-2.53753	5.80593
VcNF-YC30-Leaf-3 h-2	34.3971		-4.65688		-2.54488	5.83561
VcNF-YC30-Leaf-3 h-3	34.3185		-4.73552		-2.62352	6.16253	0.197872	5.93469
VcNF-YC31-Leaf-3 h-1	41.322		2.268		4.38	0.0480273
VcNF-YC31-Leaf-3 h-2	41.236		2.182		4.294	0.0509773
VcNF-YC31-Leaf-3 h-3	41.356		2.302		4.414	0.0469087	0.00210188	0.0486378

## Sheet: log2 value
Table S10. qRT-PCR data (log2 value) of the expression pattern analysis under the cold treatment
	VcNF-YC1, 11, 14	VcNF-YC2	VcNF-YC3	VcNF-YC4	VcNF-YC5, 9	VcNF-YC6, 7, 18	VcNF-YC8, 29	VcNF-YC10	VcNF-YC12	VcNF-YC13	VcNF-YC15	VcNF-YC16	VcNF-YC17	VcNF-YC19	VcNF-YC20	VcNF-YC21	VcNF-YC22	VcNF-YC23	VcNF-YC24	VcNF-YC25	VcNF-YC26	VcNF-YC27	VcNF-YC28	VcNF-YC29	VcNF-YC30	VcNF-YC31
CK-1	0.5975	-1.9195	-1.5145	-4.5205	-0.0655	5.50437	3.26284	-1.24563	-2.14256	-0.9915	10.008	0.704707	-3.3165	-1.8205	-2.6245	9.93969	-1.5445	-1.4515	-1.4595	-3.1005	1.32375	0.731177	3.15456	0.5405	-0.594785	-1.42053
CK-2	0.5395	-1.6855	-1.5255	-4.8135	0.0365	5.33928	3.72808	-1.35459	-2.3563	-1.1245	9.85385	0.7545	-3.1995	-2.0155	-2.5245	9.84176	-1.4325	-1.3375	-1.5865	-2.9905	1.54288	0.373999	2.95816	0.425137	-0.6005	-1.4595
CK-3	0.7555	-2.0195	-1.6675	-4.3765	-0.0365	5.57402	3.58581	-1.45287	-2.20313	-0.849412	9.68282	0.6495	-3.4215	-1.9015	-2.4215	9.98697	-1.3365	-1.4365	-1.2275	-3.1505	1.08914	0.532847	3.06019	0.55955	-0.5015	-1.3235
Cold-1	3.73835	-4.43817	-4.43917	0.487716	1.80089	4.19675	3.406	0.986617	-2.55917	1.21957	15.5235	0.30688	-2.75917	-0.764167	-3.64217	9.49171	-3.44817	-2.53917	0.693833	-1.25316	3.27651	0.645614	4.15146	2.02755	3.16836	-3.74917
Cold-2	3.65445	-4.48085	-4.32317	0.380873	1.65956	4.32566	3.52782	0.843044	-2.52535	1.28014	15.4382	0.243221	-2.89217	-0.88168	-3.64317	9.42898	-3.45117	-2.64017	0.780731	-1.46074	3.35863	0.811042	3.90809	2.23995	3.17572	-3.66317
Cold-3	3.61226	-4.52231	-4.39317	0.372089	1.94017	4.22473	3.66858	0.895833	-2.64217	1.5849	15.485	-0.0938766	-2.64217	-0.640252	-3.67117	9.37512	-3.32617	-2.45817	0.915833	-1.48214	3.43267	0.738094	4.00661	2.09683	3.25436	-3.78317
