# Supplementary material for: Genome-Wide Identification and Expression of NF-YC Transcription Factors in Blueberry Under Abiotic Stress Conditions
Source: Int J Mol Sci. 2025 Sep 1;26(17):8507. doi: 10.3390/ijms26178507 (PMC12429396; doi:10.3390/ijms26178507)
Supplement: Supplementary file 1 [file ijms-26-08507-s001.zip › Table S2. Collinear gene pairs between VcNF-YCs.xlsx]

## Sheet: Sheet1
Table S2. Collinear gene pairs between VcNF-YCs
Seq_1	Seq_2	Ka	Ks	Ka/Ks	EffectiveLen
Vc_DUK_00059976-RA	Vc_DUK_00065880-RA	0.00860056	0.00843495	1.01963	822
Vc_DUK_00059976-RA	Vc_DUK_00015706-RA	0.00522104	0.00374767	1.39315	819
Vc_DUK_00059976-RA	Vc_DUK_00015861-RA	0.00546024	0.0198499	0.275076	822
Vc_DUK_00019836-RA	Vc_DUK_00042431-RA	0	0	NaN	195
Vc_DUK_00019836-RA	Vc_DUK_00101188-RA	0	0	NaN	195
Vc_DUK_00019836-RA	Vc_DUK_00101495-RA	0	0	NaN	195
Vc_DUK_00065880-RA	Vc_DUK_00015706-RA	0.00469363	0.00564443	0.83155	819
Vc_DUK_00065880-RA	Vc_DUK_00015861-RA	0.00279721	0.0201017	0.139153	918
Vc_DUK_00007234-RA	Vc_DUK_00033502-RA	0	0	NaN	744
Vc_DUK_00006569-RA	Vc_DUK_00034072-RA	0.0369743	0.0763089	0.484535	699
Vc_DUK_00006569-RA	Vc_DUK_00070664-RA	0.033118	0.0831415	0.398332	699
Vc_DUK_00006569-RA	Vc_DUK_00038716-RA	0.094075	0.552362	0.170314	588
Vc_DUK_00006569-RA	Vc_DUK_00074190-RA	0.632465	0.500425	1.26386	291
Vc_DUK_00006569-RA	Vc_DUK_00005452-RA	0.139723	0.5736	0.24359	618
Vc_DUK_00007234-RA	Vc_DUK_00089151-RA	0.0174549	0.0153876	1.13435	774
Vc_DUK_00006569-RA	Vc_DUK_00095693-RA	0.0369743	0.0833265	0.443728	699
Vc_DUK_00006569-RA	Vc_DUK_00049583-RA	0.126276	0.591519	0.213477	615
Vc_DUK_00015706-RA	Vc_DUK_00015861-RA	0.0046924	0.0170785	0.274754	819
Vc_DUK_00034072-RA	Vc_DUK_00070664-RA	0.00332411	0.0283052	0.117438	783
Vc_DUK_00034072-RA	Vc_DUK_00038716-RA	0.0853891	0.574769	0.148563	588
Vc_DUK_00034072-RA	Vc_DUK_00074190-RA	0.612155	0.527107	1.16135	291
Vc_DUK_00034072-RA	Vc_DUK_00005452-RA	0.115195	0.566595	0.20331	615
Vc_DUK_00033502-RA	Vc_DUK_00089151-RA	0.00173913	0	NaN	744
Vc_DUK_00034072-RA	Vc_DUK_00095693-RA	0	0.00558662	0	783
Vc_DUK_00034072-RA	Vc_DUK_00049583-RA	0.119151	0.580964	0.205091	627
Vc_DUK_00042431-RA	Vc_DUK_00101188-RA	0.150632	0.160271	0.939855	282
Vc_DUK_00101188-RA	Vc_DUK_00101495-RA	0.119132	0.12851	0.927026	366
Vc_DUK_00070664-RA	Vc_DUK_00038716-RA	0.0853891	0.559082	0.152731	588
Vc_DUK_00070664-RA	Vc_DUK_00074190-RA	0.617275	0.541813	1.13928	291
Vc_DUK_00070664-RA	Vc_DUK_00005452-RA	0.115195	0.551761	0.208776	615
Vc_DUK_00070664-RA	Vc_DUK_00095693-RA	0.00332411	0.0225581	0.147358	783
Vc_DUK_00070664-RA	Vc_DUK_00049583-RA	0.119151	0.56624	0.210425	627
Vc_DUK_00038716-RA	Vc_DUK_00074190-RA	0.507494	0.408307	1.24292	270
Vc_DUK_00038716-RA	Vc_DUK_00005452-RA	0.00628715	0.0205727	0.305606	627
Vc_DUK_00037277-RA	Vc_DUK_00003695-RA	0	0.0910206	0	744
Vc_DUK_00037277-RA	Vc_DUK_00003397-RA	0	0	NaN	774
Vc_DUK_00038716-RA	Vc_DUK_00095693-RA	0.0853891	0.559082	0.152731	588
Vc_DUK_00038716-RA	Vc_DUK_00049583-RA	0.00208841	0.071059	0.0293898	627
Vc_DUK_00037277-RA	Vc_DUK_00047914-RA	0	0	NaN	768
Vc_DUK_00074190-RA	Vc_DUK_00005452-RA	0.581552	0.46665	1.24623	297
Vc_DUK_00074190-RA	Vc_DUK_00049583-RA	0.561174	0.523024	1.07294	297
Vc_DUK_00003397-RA	Vc_DUK_00003695-RA	0	0.0910206	0	744
Vc_DUK_00005452-RA	Vc_DUK_00095693-RA	0.115195	0.551761	0.208776	615
Vc_DUK_00005452-RA	Vc_DUK_00049583-RA	0.0151469	0.0715639	0.211656	654
Vc_DUK_00003397-RA	Vc_DUK_00047914-RA	0	0	NaN	768
Vc_DUK_00003695-RA	Vc_DUK_00047914-RA	0	0.0910206	0	744
Vc_DUK_00078307-RA	Vc_DUK_00092634-RA	0.0122336	0.0189884	0.644271	669
Vc_DUK_00095693-RA	Vc_DUK_00049583-RA	0.119151	0.56624	0.210425	627
