# Supplementary material for: Genome-Wide Identification and Expression of NF-YC Transcription Factors in Blueberry Under Abiotic Stress Conditions
Source: Int J Mol Sci. 2025 Sep 1;26(17):8507. doi: 10.3390/ijms26178507 (PMC12429396; doi:10.3390/ijms26178507)
Supplement: Supplementary file 1 [file ijms-26-08507-s001.zip › Table S3. Collinear gene pairs between NF-YC genes in blueberry and Arabidopsis.xlsx]

## Sheet: Sheet1
Table S3. Collinear gene pairs between NF-YC genes in blueberry and Arabidopsis
AtNF-Ycs			VcNF-YCs
chr1	AT1G0897	Collinearity to	VaccDscaff17	Vc_DUK_00007234-RA
chr1	AT1G5483	Collinearity to	VaccDscaff17	Vc_DUK_00007234-RA
chr1	AT1G0897	Collinearity to	VaccDscaff27	Vc_DUK_00033502-RA
chr1	AT1G5483	Collinearity to	VaccDscaff27	Vc_DUK_00033502-RA
chr1	AT1G0798	Collinearity to	VaccDscaff43	Vc_DUK_00078307-RA
chr1	AT1G5483	Collinearity to	VaccDscaff45	Vc_DUK_00089151-RA
chr1	AT1G0798	Collinearity to	VaccDscaff47	Vc_DUK_00092634-RA
chr3	AT3G4859	Collinearity to	VaccDscaff50	Vc_DUK_00095693-RA
chr3	AT3G4859	Collinearity to	VaccDscaff9	Vc_DUK_00049583-RA
chr3	AT3G4859	Collinearity to	VaccDscaff17	Vc_DUK_00006569-RA
chr3	AT3G4859	Collinearity to	VaccDscaff27	Vc_DUK_00034072-RA
chr3	AT3G4859	Collinearity to	VaccDscaff34	Vc_DUK_00070664-RA
chr3	AT3G4859	Collinearity to	VaccDscaff35	Vc_DUK_00038716-RA
chr3	AT3G4859	Collinearity to	VaccDscaff36	Vc_DUK_00074190-RA
chr3	AT3G4859	Collinearity to	VaccDscaff4	Vc_DUK_00005452-RA
chr5	AT5G5047	Collinearity to	VaccDscaff17	Vc_DUK_00006569-RA
chr5	AT5G6347	Collinearity to	VaccDscaff17	Vc_DUK_00006569-RA
chr5	AT5G5047	Collinearity to	VaccDscaff27	Vc_DUK_00034072-RA
chr5	AT5G6347	Collinearity to	VaccDscaff27	Vc_DUK_00034072-RA
chr5	AT5G5047	Collinearity to	VaccDscaff34	Vc_DUK_00070664-RA
chr5	AT5G6347	Collinearity to	VaccDscaff34	Vc_DUK_00070664-RA
chr5	AT5G5047	Collinearity to	VaccDscaff35	Vc_DUK_00038716-RA
chr5	AT5G6347	Collinearity to	VaccDscaff35	Vc_DUK_00038716-RA
chr5	AT5G6347	Collinearity to	VaccDscaff36	Vc_DUK_00074190-RA
chr5	AT5G5047	Collinearity to	VaccDscaff36	Vc_DUK_00074190-RA
chr5	AT5G5047	Collinearity to	VaccDscaff4	Vc_DUK_00005452-RA
chr5	AT5G6347	Collinearity to	VaccDscaff4	Vc_DUK_00005452-RA
chr5	AT5G5047	Collinearity to	VaccDscaff50	Vc_DUK_00095693-RA
chr5	AT5G6347	Collinearity to	VaccDscaff50	Vc_DUK_00095693-RA
chr5	AT5G5047	Collinearity to	VaccDscaff9	Vc_DUK_00049583-RA
chr5	AT5G6347	Collinearity to	VaccDscaff9	Vc_DUK_00049583-RA
