# Supplementary material for: Genome-Wide Identification and Expression of NF-YC Transcription Factors in Blueberry Under Abiotic Stress Conditions
Source: Int J Mol Sci. 2025 Sep 1;26(17):8507. doi: 10.3390/ijms26178507 (PMC12429396; doi:10.3390/ijms26178507)
Supplement: Supplementary file 1 [file ijms-26-08507-s001.zip › Table S4. Collinear gene pairs between NF-YC genes in blueberry and poplar.xlsx]

## Sheet: Sheet1
Table S4. Collinear gene pairs between NF-YC genes in blueberry and poplar
PtNF-YCs			VcNF-YCs
10	Potri.010G032301.2.v4.1	Collinearity to	VaccDscaff35-DUK	Vc_DUK_00037277-RA
10	Potri.010G032301.2.v4.1	Collinearity to	VaccDscaff4-DUK	Vc_DUK_00003397-RA
10	Potri.010G032301.2.v4.1	Collinearity to	VaccDscaff9-DUK	Vc_DUK_00047914-RA
12	Potri.012G098500.1.v4.1	Collinearity to	VaccDscaff17-DUK	Vc_DUK_00006569-RA
12	Potri.012G098500.1.v4.1	Collinearity to	VaccDscaff27-DUK	Vc_DUK_00034072-RA
12	Potri.012G098500.1.v4.1	Collinearity to	VaccDscaff34-DUK	Vc_DUK_00070664-RA
12	Potri.012G098500.1.v4.1	Collinearity to	VaccDscaff35-DUK	Vc_DUK_00038716-RA
12	Potri.012G098500.1.v4.1	Collinearity to	VaccDscaff36-DUK	Vc_DUK_00074190-RA
12	Potri.012G098500.1.v4.1	Collinearity to	VaccDscaff4-DUK	Vc_DUK_00005452-RA
12	Potri.012G098500.1.v4.1	Collinearity to	VaccDscaff50-DUK	Vc_DUK_00095693-RA
12	Potri.012G098500.1.v4.1	Collinearity to	VaccDscaff9-DUK	Vc_DUK_00049583-RA
13	Potri.013G025000.1.v4.1	Collinearity to	VaccDscaff17-DUK	Vc_DUK_00007234-RA
13	Potri.013G025000.1.v4.1	Collinearity to	VaccDscaff27-DUK	Vc_DUK_00033502-RA
13	Potri.013G025000.1.v4.1	Collinearity to	VaccDscaff35-DUK	Vc_DUK_00037277-RA
13	Potri.013G025000.1.v4.1	Collinearity to	VaccDscaff45-DUK	Vc_DUK_00089151-RA
15	Potri.015G097400.1.v4.1	Collinearity to	VaccDscaff17-DUK	Vc_DUK_00006569-RA
15	Potri.015G097400.1.v4.1	Collinearity to	VaccDscaff27-DUK	Vc_DUK_00034072-RA
15	Potri.015G097400.1.v4.1	Collinearity to	VaccDscaff34-DUK	Vc_DUK_00070664-RA
15	Potri.015G097400.1.v4.1	Collinearity to	VaccDscaff35-DUK	Vc_DUK_00038716-RA
15	Potri.015G097400.1.v4.1	Collinearity to	VaccDscaff36-DUK	Vc_DUK_00074190-RA
15	Potri.015G097400.1.v4.1	Collinearity to	VaccDscaff4-DUK	Vc_DUK_00005452-RA
15	Potri.015G097400.1.v4.1	Collinearity to	VaccDscaff50-DUK	Vc_DUK_00095693-RA
15	Potri.015G097400.1.v4.1	Collinearity to	VaccDscaff9-DUK	Vc_DUK_00049583-RA
1	Potri.001G055000.1.v4.1	Collinearity to	VaccDscaff14-DUK	Vc_DUK_00019836-RA
1	Potri.001G055000.1.v4.1	Collinearity to	VaccDscaff3-DUK	Vc_DUK_00042431-RA
1	Potri.001G106900.1.v4.1	Collinearity to	VaccDscaff44-DUK	Vc_DUK_00093707-RA
3	Potri.003G124500.1.v4.1	Collinearity to	VaccDscaff44-DUK	Vc_DUK_00093707-RA
5	Potri.005G035800.2.v4.1	Collinearity to	VaccDscaff17-DUK	Vc_DUK_00007234-RA
5	Potri.005G035800.2.v4.1	Collinearity to	VaccDscaff27-DUK	Vc_DUK_00033502-RA
5	Potri.005G035800.2.v4.1	Collinearity to	VaccDscaff45-DUK	Vc_DUK_00089151-RA
5	Potri.005G094900.1.v4.1	Collinearity to	VaccDscaff6-DUK	Vc_DUK_00049963-RA
7	Potri.007G070900.1.v4.1	Collinearity to	VaccDscaff381-DUK	Vc_DUK_00101294-RA
8	Potri.008G203500.2.v4.1	Collinearity to	VaccDscaff35-DUK	Vc_DUK_00037277-RA
8	Potri.008G203500.2.v4.1	Collinearity to	VaccDscaff4-DUK	Vc_DUK_00003397-RA
8	Potri.008G203500.2.v4.1	Collinearity to	VaccDscaff4-DUK	Vc_DUK_00003695-RA
8	Potri.008G203500.2.v4.1	Collinearity to	VaccDscaff9-DUK	Vc_DUK_00047914-RA
9	Potri.009G022050.1.v4.1	Collinearity to	VaccDscaff15-DUK	Vc_DUK_00065880-RA
9	Potri.009G022050.1.v4.1	Collinearity to	VaccDscaff24-DUK	Vc_DUK_00015706-RA
9	Potri.009G012300.1.v4.1	Collinearity to	VaccDscaff43-DUK	Vc_DUK_00078307-RA
9	Potri.009G012300.1.v4.1	Collinearity to	VaccDscaff47-DUK	Vc_DUK_00092634-RA
