# Supplementary material for: Genome-Wide Identification and Expression of NF-YC Transcription Factors in Blueberry Under Abiotic Stress Conditions
Source: Int J Mol Sci. 2025 Sep 1;26(17):8507. doi: 10.3390/ijms26178507 (PMC12429396; doi:10.3390/ijms26178507)
Supplement: Supplementary file 1 [file ijms-26-08507-s001.zip › Table S5. Collinear gene pairs between NF-YC genes in blueberry and Chinese kiwi fruit.xlsx]

## Sheet: Sheet1
Table S5. Collinear gene pairs between NF-YC genes in blueberry and Chinese kiwi fruit
AcNF-YCs			VcNF-YCs
LG3	transcript:PSS33872	Collinearity to	VaccDscaff35-DUK	Vc_DUK_00037277-RA
LG3	transcript:PSS33872	Collinearity to	VaccDscaff4-DUK	Vc_DUK_00003695-RA
LG7	transcript:PSS26536	Collinearity to	VaccDscaff17-DUK	Vc_DUK_00007234-RA
LG7	transcript:PSS26536	Collinearity to	VaccDscaff27-DUK	Vc_DUK_00033502-RA
LG7	transcript:PSS26536	Collinearity to	VaccDscaff45-DUK	Vc_DUK_00089151-RA
LG29	transcript:PSR84767	Collinearity to	VaccDscaff14-DUK	Vc_DUK_00019836-RA
LG29	transcript:PSR84767	Collinearity to	VaccDscaff3-DUK	Vc_DUK_00042431-RA
LG29	transcript:PSR84767	Collinearity to	VaccDscaff334-DUK	Vc_DUK_00101188-RA
LG29	transcript:PSR85384	Collinearity to	VaccDscaff35-DUK	Vc_DUK_00037277-RA
LG29	transcript:PSR85384	Collinearity to	VaccDscaff4-DUK	Vc_DUK_00003695-RA
LG29	transcript:PSR85384	Collinearity to	VaccDscaff4-DUK	Vc_DUK_00003397-RA
LG29	transcript:PSR85384	Collinearity to	VaccDscaff9-DUK	Vc_DUK_00047914-RA
LG28	transcript:PSR86734	Collinearity to	VaccDscaff11-DUK	Vc_DUK_00059976-RA
LG28	transcript:PSR86734	Collinearity to	VaccDscaff15-DUK	Vc_DUK_00065880-RA
LG28	transcript:PSR86734	Collinearity to	VaccDscaff24-DUK	Vc_DUK_00015861-RA
LG28	transcript:PSR86734	Collinearity to	VaccDscaff24-DUK	Vc_DUK_00015706-RA
LG18	transcript:PSS04159	Collinearity to	VaccDscaff44-DUK	Vc_DUK_00093707-RA
LG17	transcript:PSS06292	Collinearity to	VaccDscaff6-DUK	Vc_DUK_00049963-RA
LG20	transcript:PSS01456	Collinearity to	VaccDscaff35-DUK	Vc_DUK_00037277-RA
LG20	transcript:PSS01456	Collinearity to	VaccDscaff4-DUK	Vc_DUK_00003695-RA
LG20	transcript:PSS01456	Collinearity to	VaccDscaff4-DUK	Vc_DUK_00003397-RA
LG20	transcript:PSS01456	Collinearity to	VaccDscaff9-DUK	Vc_DUK_00047914-RA
LG26	transcript:PSR90097	Collinearity to	VaccDscaff24-DUK	Vc_DUK_00015861-RA
LG26	transcript:PSR90097	Collinearity to	VaccDscaff24-DUK	Vc_DUK_00015706-RA
LG24	transcript:PSR92722	Collinearity to	VaccDscaff35-DUK	Vc_DUK_00037277-RA
LG24	transcript:PSR92722	Collinearity to	VaccDscaff4-DUK	Vc_DUK_00003695-RA
LG23	transcript:PSR96774	Collinearity to	VaccDscaff17-DUK	Vc_DUK_00006569-RA
LG23	transcript:PSR95947	Collinearity to	VaccDscaff17-DUK	Vc_DUK_00006569-RA
LG23	transcript:PSR96774	Collinearity to	VaccDscaff27-DUK	Vc_DUK_00034072-RA
LG23	transcript:PSR95947	Collinearity to	VaccDscaff27-DUK	Vc_DUK_00034072-RA
LG23	transcript:PSR95947	Collinearity to	VaccDscaff34-DUK	Vc_DUK_00070664-RA
LG23	transcript:PSR96774	Collinearity to	VaccDscaff34-DUK	Vc_DUK_00070664-RA
LG23	transcript:PSR95947	Collinearity to	VaccDscaff35-DUK	Vc_DUK_00038716-RA
LG23	transcript:PSR96774	Collinearity to	VaccDscaff35-DUK	Vc_DUK_00038716-RA
LG23	transcript:PSR95947	Collinearity to	VaccDscaff36-DUK	Vc_DUK_00074190-RA
LG23	transcript:PSR96774	Collinearity to	VaccDscaff36-DUK	Vc_DUK_00074190-RA
LG23	transcript:PSR95947	Collinearity to	VaccDscaff4-DUK	Vc_DUK_00005452-RA
LG23	transcript:PSR96774	Collinearity to	VaccDscaff4-DUK	Vc_DUK_00005452-RA
LG23	transcript:PSR95180	Collinearity to	VaccDscaff43-DUK	Vc_DUK_00078307-RA
LG23	transcript:PSR95180	Collinearity to	VaccDscaff47-DUK	Vc_DUK_00092634-RA
LG23	transcript:PSR95947	Collinearity to	VaccDscaff50-DUK	Vc_DUK_00095693-RA
LG23	transcript:PSR96774	Collinearity to	VaccDscaff50-DUK	Vc_DUK_00095693-RA
LG23	transcript:PSR95947	Collinearity to	VaccDscaff9-DUK	Vc_DUK_00049583-RA
LG23	transcript:PSR96774	Collinearity to	VaccDscaff9-DUK	Vc_DUK_00049583-RA
LG14	transcript:PSS11420	Collinearity to	VaccDscaff44-DUK	Vc_DUK_00093707-RA
LG13	transcript:PSS13673	Collinearity to	VaccDscaff14-DUK	Vc_DUK_00019836-RA
LG13	transcript:PSS13673	Collinearity to	VaccDscaff3-DUK	Vc_DUK_00042431-RA
LG13	transcript:PSS13673	Collinearity to	VaccDscaff334-DUK	Vc_DUK_00101188-RA
LG13	transcript:PSS14400	Collinearity to	VaccDscaff43-DUK	Vc_DUK_00078307-RA
LG13	transcript:PSS14400	Collinearity to	VaccDscaff47-DUK	Vc_DUK_00092634-RA
