# Supplementary material for: Genome-Wide Identification and Expression of NF-YC Transcription Factors in Blueberry Under Abiotic Stress Conditions
Source: Int J Mol Sci. 2025 Sep 1;26(17):8507. doi: 10.3390/ijms26178507 (PMC12429396; doi:10.3390/ijms26178507)
Supplement: Supplementary file 1 [file ijms-26-08507-s001.zip › Table S6. cis-acting element analysis and count in the promoters of 31 VcNF-YCs.xlsx]

## Sheet: VcNY-YC1
Factor or Site Name	Loc	Str	Signal Sequence	SITE
TATABOX5	1	(-)	TTATTT	S000203
POLASIG1	2	(+)	AATAAA	S000080
TAAAGSTKST1	4	(+)	TAAAG	S000387
DOFCOREZM	5	(+)	AAAG	S000265
NODCON1GM	5	(+)	AAAGAT	S000461
OSE1ROOTNODULE	5	(+)	AAAGAT	S000467
NODCON1GM	9	(-)	AAAGAT	S000461
OSE1ROOTNODULE	9	(-)	AAAGAT	S000467
DOFCOREZM	11	(-)	AAAG	S000265
POLASIG1	19	(+)	AATAAA	S000080
SEF4MOTIFGM7S	21	(-)	RTTTTTR	S000103
POLASIG1	39	(+)	AATAAA	S000080
GTGANTG10	47	(+)	GTGA	S000378
CACTFTPPCA1	51	(-)	YACT	S000449
INRNTPSADB	61	(-)	YTCANTYY	S000395
CACTFTPPCA1	63	(-)	YACT	S000449
GTGANTG10	64	(+)	GTGA	S000378
ARR1AT	67	(-)	NGATT	S000454
CAATBOX1	70	(+)	CAAT	S000028
GT1CONSENSUS	72	(-)	GRWAAW	S000198
CURECORECR	78	(-)	GTAC	S000493
CURECORECR	78	(+)	GTAC	S000493
GT1CONSENSUS	88	(-)	GRWAAW	S000198
IBOXCORE	89	(-)	GATAA	S000199
SREATMSD	89	(+)	TTATCC	S000470
GATABOX	90	(-)	GATA	S000039
MYBST1	90	(-)	GGATA	S000180
TATCCAYMOTIFOSRAMY3D	90	(+)	TATCCAY	S000256
TATCCAOSAMY	90	(+)	TATCCA	S000403
TATCCACHVAL21	90	(+)	TATCCAC	S000416
IRO2OS	93	(-)	CACGTGG	S000505
ABRERATCAL	93	(-)	MACGYGB	S000507
CACGTGMOTIF	94	(-)	CACGTG	S000042
EBOXBNNAPA	94	(-)	CANNTG	S000144
MYCCONSENSUSAT	94	(-)	CANNTG	S000407
ABRELATERD1	94	(-)	ACGTG	S000414
CACGTGMOTIF	94	(+)	CACGTG	S000042
EBOXBNNAPA	94	(+)	CANNTG	S000144
MYCCONSENSUSAT	94	(+)	CANNTG	S000407
ABRERATCAL	94	(+)	MACGYGB	S000507
ACGTATERD1	95	(-)	ACGT	S000415
RHERPATEXPA7	95	(-)	KCACGW	S000512
ABRELATERD1	95	(+)	ACGTG	S000414
ACGTATERD1	95	(+)	ACGT	S000415
L1BOXATPDF1	98	(-)	TAAATGYA	S000386
POLASIG2	102	(-)	AATTAAA	S000081
POLASIG1	111	(-)	AATAAA	S000080
TATABOX5	112	(+)	TTATTT	S000203
GTGANTG10	130	(-)	GTGA	S000378
ARR1AT	146	(-)	NGATT	S000454
PYRIMIDINEBOXOSRAMY1A	152	(+)	CCTTTT	S000259
DOFCOREZM	153	(-)	AAAG	S000265
POLASIG2	155	(-)	AATTAAA	S000081
POLASIG3	159	(-)	AATAAT	S000088
CAATBOX1	162	(-)	CAAT	S000028
CURECORECR	165	(-)	GTAC	S000493
CURECORECR	165	(+)	GTAC	S000493
CACTFTPPCA1	166	(+)	YACT	S000449
PYRIMIDINEBOXHVEPB1	172	(+)	TTTTTTCC	S000298
GT1CONSENSUS	173	(-)	GRWAAW	S000198
GT1GMSCAM4	173	(-)	GAAAAA	S000453
GT1CONSENSUS	174	(-)	GRWAAW	S000198
ACGTATERD1	184	(-)	ACGT	S000415
RHERPATEXPA7	184	(-)	KCACGW	S000512
ABRELATERD1	184	(+)	ACGTG	S000414
ACGTATERD1	184	(+)	ACGT	S000415
GTGANTG10	186	(+)	GTGA	S000378
DOFCOREZM	189	(+)	AAAG	S000265
NODCON1GM	189	(+)	AAAGAT	S000461
OSE1ROOTNODULE	189	(+)	AAAGAT	S000467
BOXIINTPATPB	200	(-)	ATAGAA	S000296
GT1CONSENSUS	204	(-)	GRWAAW	S000198
GT1CONSENSUS	205	(-)	GRWAAW	S000198
RAV1AAT	210	(+)	CAACA	S000314
CAATBOX1	213	(+)	CAAT	S000028
RAV1AAT	226	(+)	CAACA	S000314
CACTFTPPCA1	237	(-)	YACT	S000449
GATABOX	251	(+)	GATA	S000039
GT1CONSENSUS	251	(+)	GRWAAW	S000198
IBOXCORE	251	(+)	GATAA	S000199
TAAAGSTKST1	253	(+)	TAAAG	S000387
DOFCOREZM	254	(+)	AAAG	S000265
PREATPRODH	259	(-)	ACTCAT	S000450
CACTFTPPCA1	262	(-)	YACT	S000449
TATABOX5	265	(-)	TTATTT	S000203
POLASIG3	266	(+)	AATAAT	S000088
ARR1AT	269	(-)	NGATT	S000454
RYREPEATLEGUMINBOX	275	(+)	CATGCAY	S000100
RYREPEATGMGY2	275	(+)	CATGCAT	S000105
RYREPEATBNNAPA	275	(+)	CATGCA	S000264
RAV1AAT	300	(+)	CAACA	S000314
PREATPRODH	309	(+)	ACTCAT	S000450
NODCON2GM	328	(-)	CTCTT	S000462
OSE2ROOTNODULE	328	(-)	CTCTT	S000468
POLLEN1LELAT52	331	(+)	AGAAA	S000245
ARR1AT	334	(-)	NGATT	S000454
RBCSCONSENSUS	334	(+)	AATCCAA	S000127
CAATBOX1	341	(-)	CAAT	S000028
RAV1AAT	347	(+)	CAACA	S000314
ARR1AT	355	(-)	NGATT	S000454
CACTFTPPCA1	370	(-)	YACT	S000449
GTGANTG10	371	(+)	GTGA	S000378
ARR1AT	375	(-)	NGATT	S000454
MYBCORE	405	(-)	CNGTTR	S000176
MYB2CONSENSUSAT	405	(+)	YAACKG	S000409
MYBCOREATCYCB1	406	(+)	AACGG	S000502
SEF4MOTIFGM7S	417	(+)	RTTTTTR	S000103
ARR1AT	422	(+)	NGATT	S000454
NODCON1GM	435	(-)	AAAGAT	S000461
OSE1ROOTNODULE	435	(-)	AAAGAT	S000467
DOFCOREZM	437	(-)	AAAG	S000265
POLLEN1LELAT52	438	(-)	AGAAA	S000245
DOFCOREZM	441	(-)	AAAG	S000265
GT1CONSENSUS	443	(-)	GRWAAW	S000198
GT1GMSCAM4	443	(-)	GAAAAA	S000453
CAATBOX1	448	(+)	CAAT	S000028
WBOXHVISO1	452	(-)	TGACT	S000442
WBOXNTERF3	452	(-)	TGACY	S000457
WBOXATNPR1	453	(-)	TTGAC	S000390
WRKY71OS	453	(-)	TGAC	S000447
MYBST1	466	(+)	GGATA	S000180
GATABOX	467	(+)	GATA	S000039
CACTFTPPCA1	480	(+)	YACT	S000449
CACTFTPPCA1	490	(+)	YACT	S000449
ARR1AT	502	(+)	NGATT	S000454
CIACADIANLELHC	503	(-)	CAANNNNATC	S000252
CAATBOX1	509	(-)	CAAT	S000028
ARR1AT	514	(+)	NGATT	S000454
REALPHALGLHCB21	518	(-)	AACCAA	S000362
MYBCORE	534	(-)	CNGTTR	S000176
RAV1AAT	534	(+)	CAACA	S000314
CAATBOX1	550	(+)	CAAT	S000028
ARR1AT	551	(-)	NGATT	S000454
CGACGOSAMY3	554	(-)	CGACG	S000205
LTRECOREATCOR15	555	(-)	CCGAC	S000153
DRE2COREZMRAB17	555	(-)	ACCGAC	S000402
DRECRTCOREAT	555	(-)	RCCGAC	S000418
CBFHV	555	(-)	RYCGAC	S000497
MYBCORE	557	(+)	CNGTTR	S000176
LEAFYATAG	580	(-)	CCAATGT	S000432
CAATBOX1	582	(-)	CAAT	S000028
CCAATBOX1	582	(-)	CCAAT	S000030
SITEIIATCYTC	595	(+)	TGGGCY	S000474
SORLIP2AT	596	(+)	GGGCC	S000483
SORLIP2AT	603	(-)	GGGCC	S000483
CACTFTPPCA1	614	(+)	YACT	S000449
DOFCOREZM	616	(-)	AAAG	S000265
MARTBOX	625	(-)	TTWTWTTWTT	S000067
MARARS	626	(-)	WTTTATRTTTW	S000064
ROOTMOTIFTAPOX1	628	(-)	ATATT	S000098
ROOTMOTIFTAPOX1	665	(-)	ATATT	S000098
ROOTMOTIFTAPOX1	672	(-)	ATATT	S000098
SEF4MOTIFGM7S	676	(-)	RTTTTTR	S000103
INRNTPSADB	688	(-)	YTCANTYY	S000395
ARR1AT	694	(-)	NGATT	S000454
CACTFTPPCA1	698	(-)	YACT	S000449
CACTFTPPCA1	701	(-)	YACT	S000449
SORLIP1AT	702	(-)	GCCAC	S000482
DOFCOREZM	707	(-)	AAAG	S000265
E2FCONSENSUS	708	(+)	WTTSSCSS	S000476
SORLIP2AT	711	(-)	GGGCC	S000483
PRECONSCRHSP70A	714	(+)	SCGAYNRNNNNNNNNNNNNNNNHD	S000506
S1FBOXSORPS1L21	717	(+)	ATGGTA	S000223
MYBPZM	719	(-)	CCWACC	S000179
CACTFTPPCA1	725	(-)	YACT	S000449
RYREPEATBNNAPA	736	(-)	CATGCA	S000264
MYBPZM	746	(+)	CCWACC	S000179
GTGANTG10	764	(-)	GTGA	S000378
POLLEN1LELAT52	778	(-)	AGAAA	S000245
PYRIMIDINEBOXOSRAMY1A	785	(+)	CCTTTT	S000259
DOFCOREZM	786	(-)	AAAG	S000265
GT1CONSENSUS	793	(-)	GRWAAW	S000198
CACTFTPPCA1	803	(-)	YACT	S000449
CURECORECR	804	(-)	GTAC	S000493
CURECORECR	804	(+)	GTAC	S000493
GAGAGMGSA1	811	(-)	GAGAGAGAGAGAGAGAGA	S000405
GAGA8HVBKN3	811	(-)	GAGAGAGAGAGAGAGA	S000427
CTRMCAMV35S	811	(+)	TCTCTCTCT	S000460
GAGAGMGSA1	813	(-)	GAGAGAGAGAGAGAGAGA	S000405
GAGA8HVBKN3	813	(-)	GAGAGAGAGAGAGAGA	S000427
CTRMCAMV35S	813	(+)	TCTCTCTCT	S000460
GAGAGMGSA1	815	(-)	GAGAGAGAGAGAGAGAGA	S000405
GAGA8HVBKN3	815	(-)	GAGAGAGAGAGAGAGA	S000427
CTRMCAMV35S	815	(+)	TCTCTCTCT	S000460
GAGAGMGSA1	817	(-)	GAGAGAGAGAGAGAGAGA	S000405
GAGA8HVBKN3	817	(-)	GAGAGAGAGAGAGAGA	S000427
CTRMCAMV35S	817	(+)	TCTCTCTCT	S000460
GAGAGMGSA1	819	(-)	GAGAGAGAGAGAGAGAGA	S000405
GAGA8HVBKN3	819	(-)	GAGAGAGAGAGAGAGA	S000427
CTRMCAMV35S	819	(+)	TCTCTCTCT	S000460
GAGAGMGSA1	821	(-)	GAGAGAGAGAGAGAGAGA	S000405
GAGA8HVBKN3	821	(-)	GAGAGAGAGAGAGAGA	S000427
CTRMCAMV35S	821	(+)	TCTCTCTCT	S000460
GAGAGMGSA1	823	(-)	GAGAGAGAGAGAGAGAGA	S000405
GAGA8HVBKN3	823	(-)	GAGAGAGAGAGAGAGA	S000427
CTRMCAMV35S	823	(+)	TCTCTCTCT	S000460
GAGAGMGSA1	825	(-)	GAGAGAGAGAGAGAGAGA	S000405
GAGA8HVBKN3	825	(-)	GAGAGAGAGAGAGAGA	S000427
CTRMCAMV35S	825	(+)	TCTCTCTCT	S000460
GAGA8HVBKN3	827	(-)	GAGAGAGAGAGAGAGA	S000427
CTRMCAMV35S	827	(+)	TCTCTCTCT	S000460
CTRMCAMV35S	829	(+)	TCTCTCTCT	S000460
CTRMCAMV35S	831	(+)	TCTCTCTCT	S000460
CTRMCAMV35S	833	(+)	TCTCTCTCT	S000460
CTRMCAMV35S	835	(+)	TCTCTCTCT	S000460
DOFCOREZM	845	(+)	AAAG	S000265
TATABOX5	869	(-)	TTATTT	S000203
POLASIG1	870	(+)	AATAAA	S000080
DOFCOREZM	875	(+)	AAAG	S000265
POLLEN1LELAT52	877	(+)	AGAAA	S000245
SORLIP1AT	883	(-)	GCCAC	S000482
EBOXBNNAPA	889	(-)	CANNTG	S000144
MYCCONSENSUSAT	889	(-)	CANNTG	S000407
EBOXBNNAPA	889	(+)	CANNTG	S000144
MYCCONSENSUSAT	889	(+)	CANNTG	S000407
ROOTMOTIFTAPOX1	895	(-)	ATATT	S000098
GATABOX	897	(-)	GATA	S000039
GT1CONSENSUS	906	(-)	GRWAAW	S000198
GT1GMSCAM4	906	(-)	GAAAAA	S000453
POLLEN1LELAT52	908	(-)	AGAAA	S000245
ANAERO1CONSENSUS	929	(-)	AAACAAA	S000477
POLLEN1LELAT52	933	(-)	AGAAA	S000245
TGTCACACMCUCUMISIN	945	(-)	TGTCACA	S000422
GTGANTG10	946	(+)	GTGA	S000378
BIHD1OS	947	(-)	TGTCA	S000498
WRKY71OS	947	(+)	TGAC	S000447
EBOXBNNAPA	950	(-)	CANNTG	S000144
MYCCONSENSUSAT	950	(-)	CANNTG	S000407
EBOXBNNAPA	950	(+)	CANNTG	S000144
MYCCONSENSUSAT	950	(+)	CANNTG	S000407
ROOTMOTIFTAPOX1	956	(-)	ATATT	S000098
GATABOX	958	(-)	GATA	S000039
GT1CONSENSUS	967	(-)	GRWAAW	S000198
GT1GMSCAM4	967	(-)	GAAAAA	S000453
POLLEN1LELAT52	969	(-)	AGAAA	S000245
ANAERO1CONSENSUS	990	(-)	AAACAAA	S000477
POLLEN1LELAT52	994	(-)	AGAAA	S000245
TGTCACACMCUCUMISIN	1006	(-)	TGTCACA	S000422
GTGANTG10	1007	(+)	GTGA	S000378
BIHD1OS	1008	(-)	TGTCA	S000498
WRKY71OS	1008	(+)	TGAC	S000447
EBOXBNNAPA	1013	(-)	CANNTG	S000144
MYCCONSENSUSAT	1013	(-)	CANNTG	S000407
EBOXBNNAPA	1013	(+)	CANNTG	S000144
MYCCONSENSUSAT	1013	(+)	CANNTG	S000407
ROOTMOTIFTAPOX1	1019	(-)	ATATT	S000098
GATABOX	1021	(-)	GATA	S000039
GT1CONSENSUS	1028	(-)	GRWAAW	S000198
GT1GMSCAM4	1028	(-)	GAAAAA	S000453
POLLEN1LELAT52	1030	(-)	AGAAA	S000245
TBOXATGAPB	1038	(-)	ACTTTG	S000383
DOFCOREZM	1039	(+)	AAAG	S000265
ANAERO1CONSENSUS	1051	(-)	AAACAAA	S000477
POLLEN1LELAT52	1055	(-)	AGAAA	S000245
DOFCOREZM	1058	(-)	AAAG	S000265
TAAAGSTKST1	1058	(-)	TAAAG	S000387
SURECOREATSULTR11	1065	(+)	GAGAC	S000499
CURECORECR	1075	(-)	GTAC	S000493
CURECORECR	1075	(+)	GTAC	S000493
ROOTMOTIFTAPOX1	1080	(-)	ATATT	S000098
EECCRCAH1	1085	(-)	GANTTNC	S000494
ARR1AT	1088	(-)	NGATT	S000454
BIHD1OS	1092	(-)	TGTCA	S000498
WRKY71OS	1092	(+)	TGAC	S000447
GTGANTG10	1103	(+)	GTGA	S000378
ARR1AT	1104	(+)	NGATT	S000454
INRNTPSADB	1108	(+)	YTCANTYY	S000395
GT1CONSENSUS	1111	(-)	GRWAAW	S000198
CAATBOX1	1117	(-)	CAAT	S000028
CURECORECR	1120	(-)	GTAC	S000493
CURECORECR	1120	(+)	GTAC	S000493
GT1CONSENSUS	1128	(-)	GRWAAW	S000198
CAATBOX1	1134	(-)	CAAT	S000028
CTRMCAMV35S	1144	(-)	TCTCTCTCT	S000460
POLLEN1LELAT52	1150	(+)	AGAAA	S000245
GT1CONSENSUS	1151	(+)	GRWAAW	S000198
GT1GMSCAM4	1151	(+)	GAAAAA	S000453
CACTFTPPCA1	1160	(+)	YACT	S000449
TATABOX2	1167	(+)	TATAAAT	S000109
GT1CONSENSUS	1174	(-)	GRWAAW	S000198
GT1GMSCAM4	1174	(-)	GAAAAA	S000453
POLLEN1LELAT52	1176	(-)	AGAAA	S000245
CACTFTPPCA1	1184	(+)	YACT	S000449
DOFCOREZM	1186	(-)	AAAG	S000265
CURECORECR	1193	(-)	GTAC	S000493
CURECORECR	1193	(+)	GTAC	S000493
RAV1AAT	1196	(+)	CAACA	S000314
GT1CONSENSUS	1210	(-)	GRWAAW	S000198
GT1GMSCAM4	1210	(-)	GAAAAA	S000453
GT1CONSENSUS	1211	(-)	GRWAAW	S000198
SORLIP1AT	1227	(+)	GCCAC	S000482
ARR1AT	1243	(-)	NGATT	S000454
ARR1AT	1260	(+)	NGATT	S000454
CACTFTPPCA1	1264	(+)	YACT	S000449
TATAPVTRNALEU	1272	(+)	TTTATATA	S000340
TATABOX4	1273	(-)	TATATAA	S000111
MYB2CONSENSUSAT	1282	(-)	YAACKG	S000409
MYBCOREATCYCB1	1282	(-)	AACGG	S000502
MYBCORE	1282	(+)	CNGTTR	S000176
GT1CONSENSUS	1312	(+)	GRWAAW	S000198
CAATBOX1	1316	(-)	CAAT	S000028
MYBCORE	1323	(-)	CNGTTR	S000176
MYB2AT	1323	(+)	TAACTG	S000177
MYB2CONSENSUSAT	1323	(+)	YAACKG	S000409
NODCON1GM	1329	(-)	AAAGAT	S000461
OSE1ROOTNODULE	1329	(-)	AAAGAT	S000467
DOFCOREZM	1331	(-)	AAAG	S000265
SORLIP1AT	1375	(+)	GCCAC	S000482
PREATPRODH	1382	(-)	ACTCAT	S000450
SORLIP5AT	1384	(+)	GAGTGAG	S000486
CACTFTPPCA1	1385	(-)	YACT	S000449
GTGANTG10	1386	(+)	GTGA	S000378
EECCRCAH1	1390	(-)	GANTTNC	S000494
CAATBOX1	1391	(+)	CAAT	S000028
CBFHV	1415	(+)	RYCGAC	S000497
HEXAMERATH4	1417	(-)	CCGTCG	S000146
CGACGOSAMY3	1417	(+)	CGACG	S000205
GATABOX	1424	(+)	GATA	S000039
GATABOX	1426	(-)	GATA	S000039
EBOXBNNAPA	1429	(-)	CANNTG	S000144
MYCCONSENSUSAT	1429	(-)	CANNTG	S000407
EBOXBNNAPA	1429	(+)	CANNTG	S000144
MYCCONSENSUSAT	1429	(+)	CANNTG	S000407
SORLIP2AT	1447	(-)	GGGCC	S000483
ARR1AT	1456	(+)	NGATT	S000454
ARR1AT	1465	(-)	NGATT	S000454
SORLIP1AT	1477	(+)	GCCAC	S000482
CACTFTPPCA1	1479	(+)	YACT	S000449
CIACADIANLELHC	1489	(-)	CAANNNNATC	S000252
BIHD1OS	1497	(+)	TGTCA	S000498
WBOXATNPR1	1498	(-)	TTGAC	S000390
WRKY71OS	1498	(-)	TGAC	S000447
CAREOSREP1	1500	(+)	CAACTC	S000421
NODCON2GM	1503	(+)	CTCTT	S000462
OSE2ROOTNODULE	1503	(+)	CTCTT	S000468
WBOXATNPR1	1506	(+)	TTGAC	S000390
ASF1MOTIFCAMV	1507	(+)	TGACG	S000024
WRKY71OS	1507	(+)	TGAC	S000447
GATABOX	1511	(+)	GATA	S000039
GT1CONSENSUS	1511	(+)	GRWAAW	S000198
IBOXCORE	1511	(+)	GATAA	S000199
POLASIG3	1514	(+)	AATAAT	S000088
ROOTMOTIFTAPOX1	1517	(-)	ATATT	S000098
ROOTMOTIFTAPOX1	1520	(+)	ATATT	S000098
CACTFTPPCA1	1529	(-)	YACT	S000449
ANAERO3CONSENSUS	1530	(-)	TCATCAC	S000479
GTGANTG10	1530	(+)	GTGA	S000378
GT1CONSENSUS	1535	(+)	GRWAAW	S000198
L1BOXATPDF1	1540	(-)	TAAATGYA	S000386
ARR1AT	1550	(-)	NGATT	S000454
CACTFTPPCA1	1559	(+)	YACT	S000449
ARR1AT	1562	(+)	NGATT	S000454
CAATBOX1	1564	(-)	CAAT	S000028
GTGANTG10	1567	(+)	GTGA	S000378
BOXLCOREDCPAL	1574	(-)	ACCWWCC	S000492
CACTFTPPCA1	1587	(+)	YACT	S000449
CACTFTPPCA1	1593	(+)	YACT	S000449
CACTFTPPCA1	1596	(+)	YACT	S000449
CACTFTPPCA1	1601	(+)	YACT	S000449
ARR1AT	1608	(+)	NGATT	S000454
ARR1AT	1620	(+)	NGATT	S000454
SURECOREATSULTR11	1628	(-)	GAGAC	S000499
GATABOX	1636	(+)	GATA	S000039
GATABOX	1638	(-)	GATA	S000039
MYBST1	1638	(-)	GGATA	S000180
AMYBOX2	1638	(+)	TATCCAT	S000021
TATCCAYMOTIFOSRAMY3D	1638	(+)	TATCCAY	S000256
TATCCAOSAMY	1638	(+)	TATCCA	S000403
EBOXBNNAPA	1650	(-)	CANNTG	S000144
MYCCONSENSUSAT	1650	(-)	CANNTG	S000407
CAATBOX1	1650	(+)	CAAT	S000028
EBOXBNNAPA	1650	(+)	CANNTG	S000144
MYCCONSENSUSAT	1650	(+)	CANNTG	S000407
CAATBOX1	1652	(-)	CAAT	S000028
RAV1AAT	1654	(-)	CAACA	S000314
REALPHALGLHCB21	1656	(-)	AACCAA	S000362
GATABOX	1664	(+)	GATA	S000039
GT1CONSENSUS	1664	(+)	GRWAAW	S000198
IBOXCORE	1664	(+)	GATAA	S000199
POLASIG1	1670	(-)	AATAAA	S000080
NODCON2GM	1678	(+)	CTCTT	S000462
OSE2ROOTNODULE	1678	(+)	CTCTT	S000468
WBOXATNPR1	1681	(+)	TTGAC	S000390
BIHD1OS	1682	(-)	TGTCA	S000498
WRKY71OS	1682	(+)	TGAC	S000447
CAATBOX1	1685	(+)	CAAT	S000028
POLASIG3	1686	(+)	AATAAT	S000088
RAV1AAT	1696	(-)	CAACA	S000314
CACTFTPPCA1	1703	(-)	YACT	S000449
GT1CONSENSUS	1710	(+)	GRWAAW	S000198
CACTFTPPCA1	1729	(-)	YACT	S000449
CURECORECR	1730	(-)	GTAC	S000493
CURECORECR	1730	(+)	GTAC	S000493
SP8BFIBSP8BIB	1731	(+)	TACTATT	S000184
CACTFTPPCA1	1731	(+)	YACT	S000449
CAATBOX1	1735	(-)	CAAT	S000028
ARR1AT	1737	(+)	NGATT	S000454
CAATBOX1	1739	(-)	CAAT	S000028
GTGANTG10	1742	(+)	GTGA	S000378
ARR1AT	1776	(+)	NGATT	S000454
CACTFTPPCA1	1791	(-)	YACT	S000449
ARR1AT	1805	(-)	NGATT	S000454
CURECORECR	1815	(-)	GTAC	S000493
CURECORECR	1815	(+)	GTAC	S000493
CARGCW8GAT	1818	(-)	CWWWWWWWWG	S000431
CAATBOX1	1818	(+)	CAAT	S000028
ATHB6COREAT	1818	(+)	CAATTATTA	S000399
CARGCW8GAT	1818	(+)	CWWWWWWWWG	S000431
POLASIG3	1820	(-)	AATAAT	S000088
CPBCSPOR	1822	(+)	TATTAG	S000491
CACTFTPPCA1	1826	(-)	YACT	S000449
CAREOSREP1	1834	(-)	CAACTC	S000421
SV40COREENHAN	1841	(+)	GTGGWWHG	S000123
DOFCOREZM	1845	(+)	AAAG	S000265
GT1CORE	1848	(+)	GGTTAA	S000125
SORLIP1AT	1863	(+)	GCCAC	S000482
GATABOX	1877	(-)	GATA	S000039
ASF1MOTIFCAMV	1880	(-)	TGACG	S000024
WRKY71OS	1881	(-)	TGAC	S000447
GTGANTG10	1882	(-)	GTGA	S000378
EBOXBNNAPA	1883	(-)	CANNTG	S000144
MYCCONSENSUSAT	1883	(-)	CANNTG	S000407
EBOXBNNAPA	1883	(+)	CANNTG	S000144
MYCCONSENSUSAT	1883	(+)	CANNTG	S000407
CACTFTPPCA1	1883	(+)	YACT	S000449
DOFCOREZM	1893	(+)	AAAG	S000265
WBBOXPCWRKY1	1895	(-)	TTTGACY	S000310
WBOXHVISO1	1895	(-)	TGACT	S000442
WBOXNTERF3	1895	(-)	TGACY	S000457
WBOXATNPR1	1896	(-)	TTGAC	S000390
WRKY71OS	1896	(-)	TGAC	S000447
EBOXBNNAPA	1898	(-)	CANNTG	S000144
MYCCONSENSUSAT	1898	(-)	CANNTG	S000407
EBOXBNNAPA	1898	(+)	CANNTG	S000144
MYCCONSENSUSAT	1898	(+)	CANNTG	S000407
-300CORE	1902	(+)	TGTAAAG	S000001
-300ELEMENT	1902	(+)	TGHAAARK	S000122
EMHVCHORD	1902	(+)	TGTAAAGT	S000452
NTBBF1ARROLB	1904	(-)	ACTTTA	S000273
TAAAGSTKST1	1904	(+)	TAAAG	S000387
DOFCOREZM	1905	(+)	AAAG	S000265
NODCON1GM	1914	(-)	AAAGAT	S000461
OSE1ROOTNODULE	1914	(-)	AAAGAT	S000467
DOFCOREZM	1916	(-)	AAAG	S000265
POLLEN1LELAT52	1917	(-)	AGAAA	S000245
XYLAT	1918	(-)	ACAAAGAA	S000510
DOFCOREZM	1920	(-)	AAAG	S000265
ANAERO1CONSENSUS	1921	(-)	AAACAAA	S000477
-300CORE	1928	(+)	TGTAAAG	S000001
-300ELEMENT	1928	(+)	TGHAAARK	S000122
TAAAGSTKST1	1930	(+)	TAAAG	S000387
DOFCOREZM	1931	(+)	AAAG	S000265
CTRMCAMV35S	1954	(-)	TCTCTCTCT	S000460
CACTFTPPCA1	1969	(-)	YACT	S000449
-300ELEMENT	1973	(+)	TGHAAARK	S000122
PROLAMINBOXOSGLUB1	1973	(+)	TGCAAAG	S000354
TBOXATGAPB	1975	(-)	ACTTTG	S000383
DOFCOREZM	1976	(+)	AAAG	S000265
MYB1LEPR	1979	(+)	GTTAGTT	S000443
LTRECOREATCOR15	1986	(+)	CCGAC	S000153
CGACGOSAMY3	1987	(+)	CGACG	S000205
EECCRCAH1	1995	(-)	GANTTNC	S000494
GTGANTG10	2025	(-)	GTGA	S000378
CACTFTPPCA1	2026	(+)	YACT	S000449

## Sheet: VcNY-YC2
Factor or Site Name	Loc	Str	Signal Sequence	SITE
CAATBOX1	1	(+)	CAAT	S000028
POLASIG3	2	(+)	AATAAT	S000088
RAV1AAT	12	(-)	CAACA	S000314
CACTFTPPCA1	19	(-)	YACT	S000449
GTGANTG10	23	(+)	GTGA	S000378
GT1CONSENSUS	25	(+)	GRWAAW	S000198
CACTFTPPCA1	44	(-)	YACT	S000449
POLASIG3	47	(-)	AATAAT	S000088
CAATBOX1	50	(-)	CAAT	S000028
ARR1AT	52	(+)	NGATT	S000454
CAATBOX1	54	(-)	CAAT	S000028
GTGANTG10	57	(+)	GTGA	S000378
ARR1AT	96	(+)	NGATT	S000454
CACTFTPPCA1	111	(-)	YACT	S000449
ARR1AT	126	(-)	NGATT	S000454
CURECORECR	136	(-)	GTAC	S000493
CURECORECR	136	(+)	GTAC	S000493
CARGCW8GAT	139	(-)	CWWWWWWWWG	S000431
CAATBOX1	139	(+)	CAAT	S000028
ATHB6COREAT	139	(+)	CAATTATTA	S000399
CARGCW8GAT	139	(+)	CWWWWWWWWG	S000431
POLASIG3	141	(-)	AATAAT	S000088
CPBCSPOR	143	(+)	TATTAG	S000491
CACTFTPPCA1	147	(-)	YACT	S000449
CAREOSREP1	154	(-)	CAACTC	S000421
SV40COREENHAN	161	(+)	GTGGWWHG	S000123
DOFCOREZM	165	(+)	AAAG	S000265
GT1CORE	168	(+)	GGTTAA	S000125
ASF1MOTIFCAMV	201	(-)	TGACG	S000024
WRKY71OS	202	(-)	TGAC	S000447
GTGANTG10	203	(-)	GTGA	S000378
EBOXBNNAPA	204	(-)	CANNTG	S000144
MYCCONSENSUSAT	204	(-)	CANNTG	S000407
EBOXBNNAPA	204	(+)	CANNTG	S000144
MYCCONSENSUSAT	204	(+)	CANNTG	S000407
CACTFTPPCA1	204	(+)	YACT	S000449
GT1CONSENSUS	209	(+)	GRWAAW	S000198
GT1GMSCAM4	209	(+)	GAAAAA	S000453
DOFCOREZM	213	(+)	AAAG	S000265
WBBOXPCWRKY1	215	(-)	TTTGACY	S000310
WBOXHVISO1	215	(-)	TGACT	S000442
WBOXNTERF3	215	(-)	TGACY	S000457
WBOXATNPR1	216	(-)	TTGAC	S000390
WRKY71OS	216	(-)	TGAC	S000447
EBOXBNNAPA	218	(-)	CANNTG	S000144
MYCCONSENSUSAT	218	(-)	CANNTG	S000407
EBOXBNNAPA	218	(+)	CANNTG	S000144
MYCCONSENSUSAT	218	(+)	CANNTG	S000407
-300CORE	222	(+)	TGTAAAG	S000001
-300ELEMENT	222	(+)	TGHAAARK	S000122
EMHVCHORD	222	(+)	TGTAAAGT	S000452
NTBBF1ARROLB	224	(-)	ACTTTA	S000273
TAAAGSTKST1	224	(+)	TAAAG	S000387
DOFCOREZM	225	(+)	AAAG	S000265
NODCON1GM	234	(-)	AAAGAT	S000461
OSE1ROOTNODULE	234	(-)	AAAGAT	S000467
DOFCOREZM	236	(-)	AAAG	S000265
POLLEN1LELAT52	237	(-)	AGAAA	S000245
DOFCOREZM	240	(-)	AAAG	S000265
-300CORE	249	(+)	TGTAAAG	S000001
-300ELEMENT	249	(+)	TGHAAARK	S000122
TAAAGSTKST1	251	(+)	TAAAG	S000387
DOFCOREZM	252	(+)	AAAG	S000265
CTRMCAMV35S	268	(-)	TCTCTCTCT	S000460
GAGAGMGSA1	269	(+)	GAGAGAGAGAGAGAGAGA	S000405
GAGA8HVBKN3	269	(+)	GAGAGAGAGAGAGAGA	S000427
CTRMCAMV35S	270	(-)	TCTCTCTCT	S000460
GAGAGMGSA1	271	(+)	GAGAGAGAGAGAGAGAGA	S000405
GAGA8HVBKN3	271	(+)	GAGAGAGAGAGAGAGA	S000427
CTRMCAMV35S	272	(-)	TCTCTCTCT	S000460
GAGAGMGSA1	273	(+)	GAGAGAGAGAGAGAGAGA	S000405
GAGA8HVBKN3	273	(+)	GAGAGAGAGAGAGAGA	S000427
CTRMCAMV35S	274	(-)	TCTCTCTCT	S000460
GAGAGMGSA1	275	(+)	GAGAGAGAGAGAGAGAGA	S000405
GAGA8HVBKN3	275	(+)	GAGAGAGAGAGAGAGA	S000427
CTRMCAMV35S	276	(-)	TCTCTCTCT	S000460
GAGAGMGSA1	277	(+)	GAGAGAGAGAGAGAGAGA	S000405
GAGA8HVBKN3	277	(+)	GAGAGAGAGAGAGAGA	S000427
CTRMCAMV35S	278	(-)	TCTCTCTCT	S000460
GAGAGMGSA1	279	(+)	GAGAGAGAGAGAGAGAGA	S000405
GAGA8HVBKN3	279	(+)	GAGAGAGAGAGAGAGA	S000427
CTRMCAMV35S	280	(-)	TCTCTCTCT	S000460
GAGA8HVBKN3	281	(+)	GAGAGAGAGAGAGAGA	S000427
CTRMCAMV35S	282	(-)	TCTCTCTCT	S000460
CTRMCAMV35S	284	(-)	TCTCTCTCT	S000460
CTRMCAMV35S	286	(-)	TCTCTCTCT	S000460
CTRMCAMV35S	288	(-)	TCTCTCTCT	S000460
-300ELEMENT	308	(+)	TGHAAARK	S000122
PROLAMINBOXOSGLUB1	308	(+)	TGCAAAG	S000354
TBOXATGAPB	310	(-)	ACTTTG	S000383
DOFCOREZM	311	(+)	AAAG	S000265
MYB1LEPR	314	(+)	GTTAGTT	S000443
LTRECOREATCOR15	321	(+)	CCGAC	S000153
CGACGOSAMY3	322	(+)	CGACG	S000205
EECCRCAH1	330	(-)	GANTTNC	S000494
CACTFTPPCA1	345	(+)	YACT	S000449
GTGANTG10	359	(-)	GTGA	S000378
CACTFTPPCA1	360	(+)	YACT	S000449
CARGCW8GAT	362	(-)	CWWWWWWWWG	S000431
CARGCW8GAT	362	(+)	CWWWWWWWWG	S000431
RYREPEATLEGUMINBOX	369	(-)	CATGCAY	S000100
RYREPEATGMGY2	369	(-)	CATGCAT	S000105
RYREPEATBNNAPA	370	(-)	CATGCA	S000264
CBFHV	379	(-)	RYCGAC	S000497
GATABOX	382	(+)	GATA	S000039
TATAPVTRNALEU	384	(-)	TTTATATA	S000340
TATABOX4	384	(+)	TATATAA	S000111
NTBBF1ARROLB	388	(-)	ACTTTA	S000273
TAAAGSTKST1	388	(+)	TAAAG	S000387
DOFCOREZM	389	(+)	AAAG	S000265
WBOXHVISO1	391	(-)	TGACT	S000442
WBOXNTERF3	391	(-)	TGACY	S000457
WRKY71OS	392	(-)	TGAC	S000447
TAAAGSTKST1	396	(+)	TAAAG	S000387
DOFCOREZM	397	(+)	AAAG	S000265
POLLEN1LELAT52	399	(+)	AGAAA	S000245
ANAERO1CONSENSUS	401	(+)	AAACAAA	S000477
ROOTMOTIFTAPOX1	406	(-)	ATATT	S000098
CACTFTPPCA1	418	(-)	YACT	S000449
NODCON2GM	435	(+)	CTCTT	S000462
OSE2ROOTNODULE	435	(+)	CTCTT	S000468
DOFCOREZM	437	(-)	AAAG	S000265
TAAAGSTKST1	437	(-)	TAAAG	S000387
GATABOX	443	(+)	GATA	S000039
CACTFTPPCA1	445	(+)	YACT	S000449
GTGANTG10	448	(-)	GTGA	S000378
DPBFCOREDCDC3	450	(+)	ACACNNG	S000292
SEF4MOTIFGM7S	461	(+)	RTTTTTR	S000103
ANAERO1CONSENSUS	464	(-)	AAACAAA	S000477
ARR1AT	473	(+)	NGATT	S000454
POLLEN1LELAT52	476	(-)	AGAAA	S000245
RAV1AAT	489	(-)	CAACA	S000314
ASF1MOTIFCAMV	502	(-)	TGACG	S000024
WRKY71OS	503	(-)	TGAC	S000447
GTGANTG10	504	(-)	GTGA	S000378
CACTFTPPCA1	505	(+)	YACT	S000449
DOFCOREZM	507	(-)	AAAG	S000265
POLASIG1	509	(-)	AATAAA	S000080
INRNTPSADB	513	(+)	YTCANTYY	S000395
CAATBOX1	515	(+)	CAAT	S000028
ARR1AT	520	(+)	NGATT	S000454
GTGANTG10	524	(-)	GTGA	S000378
CAATBOX1	527	(+)	CAAT	S000028
SREATMSD	534	(-)	TTATCC	S000470
MYBST1	534	(+)	GGATA	S000180
GATABOX	535	(+)	GATA	S000039
GT1CONSENSUS	535	(+)	GRWAAW	S000198
IBOXCORE	535	(+)	GATAA	S000199
XYLAT	550	(-)	ACAAAGAA	S000510
DOFCOREZM	552	(-)	AAAG	S000265
ANAERO1CONSENSUS	553	(-)	AAACAAA	S000477
UP2ATMSD	567	(-)	AAACCCTA	S000472
EECCRCAH1	585	(-)	GANTTNC	S000494
ARR1AT	588	(-)	NGATT	S000454
POLLEN1LELAT52	593	(+)	AGAAA	S000245
ANAERO1CONSENSUS	595	(+)	AAACAAA	S000477
INRNTPSADB	600	(-)	YTCANTYY	S000395
DOFCOREZM	600	(+)	AAAG	S000265
CACTFTPPCA1	602	(-)	YACT	S000449
GTGANTG10	603	(+)	GTGA	S000378
GATABOX	613	(+)	GATA	S000039
GATABOX	615	(-)	GATA	S000039
CURECORECR	622	(-)	GTAC	S000493
CURECORECR	622	(+)	GTAC	S000493
CACTFTPPCA1	623	(+)	YACT	S000449
ARR1AT	627	(+)	NGATT	S000454
EECCRCAH1	628	(+)	GANTTNC	S000494
GT1CONSENSUS	629	(-)	GRWAAW	S000198
DOFCOREZM	641	(-)	AAAG	S000265
GATABOX	646	(-)	GATA	S000039
CURECORECR	653	(-)	GTAC	S000493
CURECORECR	653	(+)	GTAC	S000493
DOFCOREZM	657	(-)	AAAG	S000265
TAAAGSTKST1	657	(-)	TAAAG	S000387
NAPINMOTIFBN	661	(-)	TACACAT	S000070
SEF3MOTIFGM	673	(-)	AACCCA	S000115
ARR1AT	678	(+)	NGATT	S000454
CIACADIANLELHC	679	(-)	CAANNNNATC	S000252
DOFCOREZM	683	(-)	AAAG	S000265
CURECORECR	693	(-)	GTAC	S000493
CURECORECR	693	(+)	GTAC	S000493
CACTFTPPCA1	694	(+)	YACT	S000449
GTGANTG10	699	(+)	GTGA	S000378
ARR1AT	700	(+)	NGATT	S000454
GT1CONSENSUS	707	(+)	GRWAAW	S000198
DOFCOREZM	710	(+)	AAAG	S000265
NODCON1GM	710	(+)	AAAGAT	S000461
OSE1ROOTNODULE	710	(+)	AAAGAT	S000467
ARR1AT	712	(+)	NGATT	S000454
CAATBOX1	714	(-)	CAAT	S000028
CCAATBOX1	714	(-)	CCAAT	S000030
SITEIIATCYTC	716	(+)	TGGGCY	S000474
DOFCOREZM	720	(-)	AAAG	S000265
TAAAGSTKST1	720	(-)	TAAAG	S000387
MYBCORE	726	(+)	CNGTTR	S000176
RAV1AAT	727	(-)	CAACA	S000314
GT1CONSENSUS	746	(-)	GRWAAW	S000198
IBOXCORE	747	(-)	GATAA	S000199
GATABOX	748	(-)	GATA	S000039
ARR1AT	753	(-)	NGATT	S000454
DOFCOREZM	777	(-)	AAAG	S000265
DOFCOREZM	786	(-)	AAAG	S000265
CAATBOX1	797	(-)	CAAT	S000028
ARR1AT	799	(+)	NGATT	S000454
GTGANTG10	807	(+)	GTGA	S000378
QELEMENTZMZM13	808	(-)	AGGTCA	S000254
WRKY71OS	808	(+)	TGAC	S000447
WBOXNTERF3	808	(+)	TGACY	S000457
SEBFCONSSTPR10A	812	(+)	YTGTCWC	S000391
ARFAT	813	(+)	TGTCTC	S000270
SURECOREATSULTR11	814	(-)	GAGAC	S000499
TAAAGSTKST1	820	(+)	TAAAG	S000387
DOFCOREZM	821	(+)	AAAG	S000265
SV40COREENHAN	826	(+)	GTGGWWHG	S000123
DOFCOREZM	830	(+)	AAAG	S000265
PRECONSCRHSP70A	834	(+)	SCGAYNRNNNNNNNNNNNNNNNHD	S000506
GATABOX	836	(+)	GATA	S000039
IBOX	836	(+)	GATAAG	S000124
IBOXCORE	836	(+)	GATAA	S000199
CACTFTPPCA1	844	(-)	YACT	S000449
EECCRCAH1	845	(-)	GANTTNC	S000494
GTGANTG10	850	(-)	GTGA	S000378
CACTFTPPCA1	857	(-)	YACT	S000449
SV40COREENHAN	858	(+)	GTGGWWHG	S000123
MYBCOREATCYCB1	862	(+)	AACGG	S000502
ROOTMOTIFTAPOX1	873	(-)	ATATT	S000098
GATABOX	891	(-)	GATA	S000039
MYBST1	891	(-)	GGATA	S000180
AMYBOX2	891	(+)	TATCCAT	S000021
TATCCAYMOTIFOSRAMY3D	891	(+)	TATCCAY	S000256
TATCCAOSAMY	891	(+)	TATCCA	S000403
S1FBOXSORPS1L21	896	(+)	ATGGTA	S000223
POLLEN1LELAT52	903	(+)	AGAAA	S000245
DOFCOREZM	905	(+)	AAAG	S000265
EECCRCAH1	928	(-)	GANTTNC	S000494
CAATBOX1	935	(-)	CAAT	S000028
GATABOX	948	(-)	GATA	S000039
DOFCOREZM	977	(+)	AAAG	S000265
CACTFTPPCA1	982	(+)	YACT	S000449
TATABOX5	985	(+)	TTATTT	S000203
GT1CONSENSUS	987	(-)	GRWAAW	S000198
POLLEN1LELAT52	989	(-)	AGAAA	S000245
CIACADIANLELHC	997	(-)	CAANNNNATC	S000252
CAATBOX1	1000	(+)	CAAT	S000028
NAPINMOTIFBN	1008	(-)	TACACAT	S000070
BIHD1OS	1015	(+)	TGTCA	S000498
WBOXATNPR1	1016	(-)	TTGAC	S000390
WRKY71OS	1016	(-)	TGAC	S000447
RAV1AAT	1018	(+)	CAACA	S000314
SEF4MOTIFGM7S	1021	(-)	RTTTTTR	S000103
GT1CONSENSUS	1029	(-)	GRWAAW	S000198
GT1GMSCAM4	1029	(-)	GAAAAA	S000453
SEF4MOTIFGM7S	1039	(+)	RTTTTTR	S000103
GT1CONSENSUS	1042	(-)	GRWAAW	S000198
IBOXCORE	1043	(-)	GATAA	S000199
GATABOX	1044	(-)	GATA	S000039
PRECONSCRHSP70A	1047	(-)	SCGAYNRNNNNNNNNNNNNNNNHD	S000506
GATABOX	1057	(-)	GATA	S000039
GT1CONSENSUS	1063	(-)	GRWAAW	S000198
IBOXCORE	1064	(-)	GATAA	S000199
GATABOX	1065	(-)	GATA	S000039
CACTFTPPCA1	1073	(+)	YACT	S000449
-10PEHVPSBD	1086	(+)	TATTCT	S000392
CCAATBOX1	1100	(+)	CCAAT	S000030
CAATBOX1	1101	(+)	CAAT	S000028
ROOTMOTIFTAPOX1	1102	(-)	ATATT	S000098
TATABOX5	1114	(-)	TTATTT	S000203
POLASIG3	1115	(+)	AATAAT	S000088
CACTFTPPCA1	1122	(+)	YACT	S000449
MYB2CONSENSUSAT	1126	(-)	YAACKG	S000409
MYBCOREATCYCB1	1126	(-)	AACGG	S000502
MYBCORE	1126	(+)	CNGTTR	S000176
2SSEEDPROTBANAPA	1135	(-)	CAAACAC	S000143
CANBNNAPA	1135	(-)	CNAACAC	S000148
MYBCOREATCYCB1	1146	(-)	AACGG	S000502
POLLEN1LELAT52	1150	(-)	AGAAA	S000245
DOFCOREZM	1171	(-)	AAAG	S000265
POLLEN1LELAT52	1172	(-)	AGAAA	S000245
DOFCOREZM	1178	(-)	AAAG	S000265
CPBCSPOR	1193	(-)	TATTAG	S000491
POLASIG1	1201	(-)	AATAAA	S000080
TATABOX5	1202	(+)	TTATTT	S000203
ANAERO3CONSENSUS	1211	(-)	TCATCAC	S000479
GTGANTG10	1211	(+)	GTGA	S000378
ARR1AT	1226	(+)	NGATT	S000454
CPBCSPOR	1234	(+)	TATTAG	S000491
WBOXHVISO1	1243	(+)	TGACT	S000442
WRKY71OS	1243	(+)	TGAC	S000447
WBOXNTERF3	1243	(+)	TGACY	S000457
INRNTPSADB	1250	(-)	YTCANTYY	S000395
GATABOX	1282	(+)	GATA	S000039
CACTFTPPCA1	1284	(+)	YACT	S000449
-300ELEMENT	1288	(+)	TGHAAARK	S000122
DOFCOREZM	1291	(+)	AAAG	S000265
POLASIG3	1308	(-)	AATAAT	S000088
CAATBOX1	1311	(-)	CAAT	S000028
AUXREPSIAA4	1313	(+)	KGTCCCAT	S000026
POLLEN1LELAT52	1320	(-)	AGAAA	S000245
CACTFTPPCA1	1326	(-)	YACT	S000449
GT1CONSENSUS	1344	(-)	GRWAAW	S000198
GT1GMSCAM4	1344	(-)	GAAAAA	S000453
GTGANTG10	1348	(-)	GTGA	S000378
CACTFTPPCA1	1349	(+)	YACT	S000449
EBOXBNNAPA	1359	(-)	CANNTG	S000144
RAV1BAT	1359	(-)	CACCTG	S000315
MYCCONSENSUSAT	1359	(-)	CANNTG	S000407
EBOXBNNAPA	1359	(+)	CANNTG	S000144
MYCCONSENSUSAT	1359	(+)	CANNTG	S000407
GTGANTG10	1362	(+)	GTGA	S000378
EECCRCAH1	1364	(+)	GANTTNC	S000494
POLLEN1LELAT52	1367	(-)	AGAAA	S000245
MARARS	1380	(+)	WTTTATRTTTW	S000064
GT1CORE	1389	(-)	GGTTAA	S000125
EBOXBNNAPA	1406	(-)	CANNTG	S000144
MYCCONSENSUSAT	1406	(-)	CANNTG	S000407
MYB2CONSENSUSAT	1406	(-)	YAACKG	S000409
EBOXBNNAPA	1406	(+)	CANNTG	S000144
MYBCORE	1406	(+)	CNGTTR	S000176
MYCCONSENSUSAT	1406	(+)	CANNTG	S000407
CAATBOX1	1413	(-)	CAAT	S000028
DOFCOREZM	1423	(-)	AAAG	S000265
GT1CONSENSUS	1425	(-)	GRWAAW	S000198
IBOXCORE	1426	(-)	GATAA	S000199
GATABOX	1427	(-)	GATA	S000039
ARR1AT	1433	(-)	NGATT	S000454
DOFCOREZM	1437	(-)	AAAG	S000265
LTRE1HVBLT49	1438	(-)	CCGAAA	S000250
MYBCORE	1441	(+)	CNGTTR	S000176
CACTFTPPCA1	1450	(-)	YACT	S000449
ELRECOREPCRP1	1453	(-)	TTGACC	S000142
WBBOXPCWRKY1	1453	(-)	TTTGACY	S000310
WBOXNTERF3	1453	(-)	TGACY	S000457
WBOXATNPR1	1454	(-)	TTGAC	S000390
WRKY71OS	1454	(-)	TGAC	S000447
DOFCOREZM	1457	(+)	AAAG	S000265
GATABOX	1468	(+)	GATA	S000039
CURECORECR	1478	(-)	GTAC	S000493
CURECORECR	1478	(+)	GTAC	S000493
CACTFTPPCA1	1489	(-)	YACT	S000449
ARR1AT	1494	(-)	NGATT	S000454
CACTFTPPCA1	1503	(-)	YACT	S000449
RYREPEATLEGUMINBOX	1504	(-)	CATGCAY	S000100
RYREPEATBNNAPA	1505	(-)	CATGCA	S000264
CCAATBOX1	1517	(+)	CCAAT	S000030
CAATBOX1	1518	(+)	CAAT	S000028
ROOTMOTIFTAPOX1	1519	(-)	ATATT	S000098
ROOTMOTIFTAPOX1	1520	(+)	ATATT	S000098
SEF3MOTIFGM	1533	(-)	AACCCA	S000115
CAATBOX1	1539	(+)	CAAT	S000028
ABRERATCAL	1543	(-)	MACGYGB	S000507
RHERPATEXPA7	1543	(+)	KCACGW	S000512
CACGTGMOTIF	1544	(-)	CACGTG	S000042
EBOXBNNAPA	1544	(-)	CANNTG	S000144
DPBFCOREDCDC3	1544	(-)	ACACNNG	S000292
MYCCONSENSUSAT	1544	(-)	CANNTG	S000407
ABRELATERD1	1544	(-)	ACGTG	S000414
CACGTGMOTIF	1544	(+)	CACGTG	S000042
EBOXBNNAPA	1544	(+)	CANNTG	S000144
MYCCONSENSUSAT	1544	(+)	CANNTG	S000407
ABRERATCAL	1544	(+)	MACGYGB	S000507
ACGTATERD1	1545	(-)	ACGT	S000415
ABRELATERD1	1545	(+)	ACGTG	S000414
ACGTATERD1	1545	(+)	ACGT	S000415
CURECORECR	1549	(-)	GTAC	S000493
CURECORECR	1549	(+)	GTAC	S000493
NODCON2GM	1553	(-)	CTCTT	S000462
OSE2ROOTNODULE	1553	(-)	CTCTT	S000468
EECCRCAH1	1569	(+)	GANTTNC	S000494
POLLEN1LELAT52	1572	(-)	AGAAA	S000245
EECCRCAH1	1579	(-)	GANTTNC	S000494
CAREOSREP1	1580	(+)	CAACTC	S000421
ARR1AT	1589	(-)	NGATT	S000454
ROOTMOTIFTAPOX1	1596	(+)	ATATT	S000098
CPBCSPOR	1597	(+)	TATTAG	S000491
ROOTMOTIFTAPOX1	1615	(+)	ATATT	S000098
GT1CONSENSUS	1617	(-)	GRWAAW	S000198
INRNTPSADB	1620	(+)	YTCANTYY	S000395
-10PEHVPSBD	1649	(+)	TATTCT	S000392
ARR1AT	1655	(+)	NGATT	S000454
EECCRCAH1	1656	(+)	GANTTNC	S000494
GT1CONSENSUS	1657	(-)	GRWAAW	S000198
CACTFTPPCA1	1665	(+)	YACT	S000449
RAV1AAT	1670	(+)	CAACA	S000314
GT1CONSENSUS	1674	(-)	GRWAAW	S000198
GATABOX	1704	(+)	GATA	S000039
MYB1AT	1722	(+)	WAACCA	S000408
CURECORECR	1731	(-)	GTAC	S000493
CURECORECR	1731	(+)	GTAC	S000493
CACTFTPPCA1	1732	(+)	YACT	S000449
SEF4MOTIFGM7S	1744	(+)	RTTTTTR	S000103
GTGANTG10	1756	(+)	GTGA	S000378
WBOXHVISO1	1757	(+)	TGACT	S000442
WRKY71OS	1757	(+)	TGAC	S000447
WBOXNTERF3	1757	(+)	TGACY	S000457
DOFCOREZM	1763	(-)	AAAG	S000265
GATABOX	1774	(+)	GATA	S000039
INTRONLOWER	1779	(-)	TGCAGG	S000086
MYBCORE	1783	(-)	CNGTTR	S000176
MYB2CONSENSUSAT	1783	(+)	YAACKG	S000409
MYBCOREATCYCB1	1784	(+)	AACGG	S000502
WBOXHVISO1	1789	(-)	TGACT	S000442
WBOXNTERF3	1789	(-)	TGACY	S000457
WBOXATNPR1	1790	(-)	TTGAC	S000390
WRKY71OS	1790	(-)	TGAC	S000447
CAATBOX1	1792	(+)	CAAT	S000028
DOFCOREZM	1800	(-)	AAAG	S000265
REALPHALGLHCB21	1803	(-)	AACCAA	S000362
MYB1AT	1804	(-)	WAACCA	S000408
ROOTMOTIFTAPOX1	1809	(+)	ATATT	S000098
CAATBOX1	1811	(-)	CAAT	S000028
INRNTPSADB	1846	(+)	YTCANTYY	S000395
GTGANTG10	1847	(-)	GTGA	S000378
CACTFTPPCA1	1848	(+)	YACT	S000449
NTBBF1ARROLB	1849	(+)	ACTTTA	S000273
DOFCOREZM	1850	(-)	AAAG	S000265
TAAAGSTKST1	1850	(-)	TAAAG	S000387
ACGTATERD1	1856	(-)	ACGT	S000415
ACGTABREMOTIFA2OSEM	1856	(+)	ACGTGKC	S000394
ABRELATERD1	1856	(+)	ACGTG	S000414
ACGTATERD1	1856	(+)	ACGT	S000415
GADOWNAT	1856	(+)	ACGTGTC	S000438
CPBCSPOR	1868	(-)	TATTAG	S000491
SEF4MOTIFGM7S	1874	(+)	RTTTTTR	S000103
RAV1AAT	1910	(+)	CAACA	S000314
EBOXBNNAPA	1913	(-)	CANNTG	S000144
MYCCONSENSUSAT	1913	(-)	CANNTG	S000407
EBOXBNNAPA	1913	(+)	CANNTG	S000144
MYCCONSENSUSAT	1913	(+)	CANNTG	S000407
CACTFTPPCA1	1915	(-)	YACT	S000449
GTGANTG10	1916	(+)	GTGA	S000378
DOFCOREZM	1939	(+)	AAAG	S000265
DOFCOREZM	1943	(-)	AAAG	S000265
POLLEN1LELAT52	1944	(-)	AGAAA	S000245
CACTFTPPCA1	1957	(-)	YACT	S000449
CURECORECR	1958	(-)	GTAC	S000493
CURECORECR	1958	(+)	GTAC	S000493
CACTFTPPCA1	1959	(+)	YACT	S000449
ARR1AT	1965	(-)	NGATT	S000454
TAAAGSTKST1	1970	(+)	TAAAG	S000387
DOFCOREZM	1971	(+)	AAAG	S000265
CAATBOX1	1986	(-)	CAAT	S000028
EECCRCAH1	1989	(-)	GANTTNC	S000494
GT1CONSENSUS	1989	(+)	GRWAAW	S000198
ARR1AT	1992	(-)	NGATT	S000454
IBOXCORENT	1994	(-)	GATAAGR	S000424
IBOX	1995	(-)	GATAAG	S000124
IBOXCORE	1996	(-)	GATAA	S000199
GATABOX	1997	(-)	GATA	S000039
WBBOXPCWRKY1	2027	(-)	TTTGACY	S000310
WBOXHVISO1	2027	(-)	TGACT	S000442
WBOXNTERF3	2027	(-)	TGACY	S000457
WBOXATNPR1	2028	(-)	TTGAC	S000390
WRKY71OS	2028	(-)	TGAC	S000447

## Sheet: VcNY-YC3
Factor or Site Name	Loc	Str	Signal Sequence	SITE
INRNTPSADB	2	(+)	YTCANTYY	S000395
CAATBOX1	4	(+)	CAAT	S000028
CACTFTPPCA1	10	(-)	YACT	S000449
GTGANTG10	11	(+)	GTGA	S000378
INRNTPSADB	17	(-)	YTCANTYY	S000395
SORLIP5AT	18	(+)	GAGTGAG	S000486
CACTFTPPCA1	19	(-)	YACT	S000449
GTGANTG10	20	(+)	GTGA	S000378
DOFCOREZM	31	(+)	AAAG	S000265
SEF3MOTIFGM	39	(-)	AACCCA	S000115
CACTFTPPCA1	50	(-)	YACT	S000449
MYB1AT	52	(-)	WAACCA	S000408
SURECOREATSULTR11	65	(-)	GAGAC	S000499
GTGANTG10	75	(+)	GTGA	S000378
SORLIP1AT	94	(+)	GCCAC	S000482
TAAAGSTKST1	100	(+)	TAAAG	S000387
DOFCOREZM	101	(+)	AAAG	S000265
NODCON2GM	102	(-)	CTCTT	S000462
OSE2ROOTNODULE	102	(-)	CTCTT	S000468
-10PEHVPSBD	107	(-)	TATTCT	S000392
ROOTMOTIFTAPOX1	109	(-)	ATATT	S000098
ROOTMOTIFTAPOX1	110	(+)	ATATT	S000098
CAATBOX1	112	(-)	CAAT	S000028
BOXCPSAS1	125	(-)	CTCCCAC	S000226
ARR1AT	146	(-)	NGATT	S000454
PYRIMIDINEBOXOSRAMY1A	149	(+)	CCTTTT	S000259
DOFCOREZM	150	(-)	AAAG	S000265
ARR1AT	162	(-)	NGATT	S000454
GT1CONSENSUS	177	(-)	GRWAAW	S000198
CCAATBOX1	186	(+)	CCAAT	S000030
CAATBOX1	187	(+)	CAAT	S000028
CACTFTPPCA1	192	(-)	YACT	S000449
GTGANTG10	193	(+)	GTGA	S000378
BIHD1OS	194	(-)	TGTCA	S000498
WRKY71OS	194	(+)	TGAC	S000447
GT1CORE	200	(-)	GGTTAA	S000125
MYBCORE	214	(-)	CNGTTR	S000176
MYB2AT	214	(+)	TAACTG	S000177
MYB2CONSENSUSAT	214	(+)	YAACKG	S000409
MYBCORE	225	(-)	CNGTTR	S000176
AMYBOX1	225	(+)	TAACARA	S000020
GARE1OSREP1	225	(+)	TAACAGA	S000419
WBOXNTERF3	235	(-)	TGACY	S000457
WBOXNTCHN48	235	(-)	CTGACY	S000508
WRKY71OS	236	(-)	TGAC	S000447
CACTFTPPCA1	239	(-)	YACT	S000449
MYBCORE	248	(-)	CNGTTR	S000176
MYB2CONSENSUSAT	248	(+)	YAACKG	S000409
MYBCOREATCYCB1	249	(+)	AACGG	S000502
E2FCONSENSUS	251	(-)	WTTSSCSS	S000476
DOFCOREZM	256	(+)	AAAG	S000265
NODCON1GM	256	(+)	AAAGAT	S000461
OSE1ROOTNODULE	256	(+)	AAAGAT	S000467
GTGANTG10	268	(+)	GTGA	S000378
DOFCOREZM	281	(-)	AAAG	S000265
TAAAGSTKST1	285	(+)	TAAAG	S000387
DOFCOREZM	286	(+)	AAAG	S000265
GT1CONSENSUS	307	(+)	GRWAAW	S000198
GT1CONSENSUS	308	(+)	GRWAAW	S000198
INRNTPSADB	309	(-)	YTCANTYY	S000395
PREATPRODH	312	(-)	ACTCAT	S000450
CACTFTPPCA1	315	(-)	YACT	S000449
SURECOREATSULTR11	330	(-)	GAGAC	S000499
GT1CORE	343	(-)	GGTTAA	S000125
MYB1AT	344	(+)	WAACCA	S000408
REALPHALGLHCB21	345	(+)	AACCAA	S000362
DOFCOREZM	349	(+)	AAAG	S000265
POLLEN1LELAT52	351	(+)	AGAAA	S000245
GT1CONSENSUS	352	(+)	GRWAAW	S000198
GT1GMSCAM4	352	(+)	GAAAAA	S000453
DOFCOREZM	375	(+)	AAAG	S000265
NODCON2GM	376	(-)	CTCTT	S000462
OSE2ROOTNODULE	376	(-)	CTCTT	S000468
SREATMSD	385	(-)	TTATCC	S000470
MYBST1	385	(+)	GGATA	S000180
GATABOX	386	(+)	GATA	S000039
GT1CONSENSUS	386	(+)	GRWAAW	S000198
IBOXCORE	386	(+)	GATAA	S000199
CACTFTPPCA1	393	(-)	YACT	S000449
SEF4MOTIFGM7S	395	(-)	RTTTTTR	S000103
NTBBF1ARROLB	405	(-)	ACTTTA	S000273
TAAAGSTKST1	405	(+)	TAAAG	S000387
DOFCOREZM	406	(+)	AAAG	S000265
CACTFTPPCA1	408	(-)	YACT	S000449
GATABOX	416	(+)	GATA	S000039
GATABOX	418	(-)	GATA	S000039
MYBST1	418	(-)	GGATA	S000180
REBETALGLHCB21	418	(-)	CGGATA	S000363
DOFCOREZM	428	(+)	AAAG	S000265
CACTFTPPCA1	430	(-)	YACT	S000449
CACTFTPPCA1	437	(+)	YACT	S000449
GATABOX	440	(-)	GATA	S000039
MYBST1	440	(-)	GGATA	S000180
AMYBOX2	440	(+)	TATCCAT	S000021
TATCCAYMOTIFOSRAMY3D	440	(+)	TATCCAY	S000256
TATCCAOSAMY	440	(+)	TATCCA	S000403
BOXIINTPATPB	449	(+)	ATAGAA	S000296
NODCON2GM	453	(-)	CTCTT	S000462
OSE2ROOTNODULE	453	(-)	CTCTT	S000468
POLLEN1LELAT52	456	(+)	AGAAA	S000245
ARR1AT	459	(-)	NGATT	S000454
EBOXBNNAPA	468	(-)	CANNTG	S000144
MYCCONSENSUSAT	468	(-)	CANNTG	S000407
EBOXBNNAPA	468	(+)	CANNTG	S000144
MYCCONSENSUSAT	468	(+)	CANNTG	S000407
SEF3MOTIFGM	472	(-)	AACCCA	S000115
ERELEE4	476	(-)	AWTTCAAA	S000037
ACGTATERD1	489	(-)	ACGT	S000415
ACGTATERD1	489	(+)	ACGT	S000415
DOFCOREZM	506	(-)	AAAG	S000265
EBOXBNNAPA	514	(-)	CANNTG	S000144
MYCCONSENSUSAT	514	(-)	CANNTG	S000407
CAATBOX1	514	(+)	CAAT	S000028
EBOXBNNAPA	514	(+)	CANNTG	S000144
MYCCONSENSUSAT	514	(+)	CANNTG	S000407
CAATBOX1	516	(-)	CAAT	S000028
CCAATBOX1	516	(-)	CCAAT	S000030
CURECORECR	520	(-)	GTAC	S000493
CURECORECR	520	(+)	GTAC	S000493
CACTFTPPCA1	521	(+)	YACT	S000449
NTBBF1ARROLB	527	(+)	ACTTTA	S000273
DOFCOREZM	528	(-)	AAAG	S000265
TAAAGSTKST1	528	(-)	TAAAG	S000387
CCAATBOX1	552	(+)	CCAAT	S000030
LEAFYATAG	552	(+)	CCAATGT	S000432
CAATBOX1	553	(+)	CAAT	S000028
TGTCACACMCUCUMISIN	558	(+)	TGTCACA	S000422
BIHD1OS	558	(+)	TGTCA	S000498
WRKY71OS	559	(-)	TGAC	S000447
GTGANTG10	560	(-)	GTGA	S000378
CACTFTPPCA1	566	(-)	YACT	S000449
CURECORECR	567	(-)	GTAC	S000493
CURECORECR	567	(+)	GTAC	S000493
EBOXBNNAPA	570	(-)	CANNTG	S000144
MYCCONSENSUSAT	570	(-)	CANNTG	S000407
MYB2CONSENSUSAT	570	(-)	YAACKG	S000409
EBOXBNNAPA	570	(+)	CANNTG	S000144
MYBCORE	570	(+)	CNGTTR	S000176
MYCCONSENSUSAT	570	(+)	CANNTG	S000407
GTGANTG10	575	(+)	GTGA	S000378
POLLEN1LELAT52	578	(+)	AGAAA	S000245
DOFCOREZM	580	(+)	AAAG	S000265
NODCON1GM	580	(+)	AAAGAT	S000461
OSE1ROOTNODULE	580	(+)	AAAGAT	S000467
GATABOX	583	(+)	GATA	S000039
ROOTMOTIFTAPOX1	584	(+)	ATATT	S000098
POLLEN1LELAT52	587	(-)	AGAAA	S000245
SEF4MOTIFGM7S	592	(-)	RTTTTTR	S000103
DOFCOREZM	599	(-)	AAAG	S000265
TAAAGSTKST1	599	(-)	TAAAG	S000387
EECCRCAH1	613	(-)	GANTTNC	S000494
NTBBF1ARROLB	621	(+)	ACTTTA	S000273
DOFCOREZM	622	(-)	AAAG	S000265
TAAAGSTKST1	622	(-)	TAAAG	S000387
INRNTPSADB	630	(+)	YTCANTYY	S000395
CAATBOX1	632	(+)	CAAT	S000028
ARR1AT	633	(-)	NGATT	S000454
ARR1AT	639	(-)	NGATT	S000454
CCAATBOX1	645	(+)	CCAAT	S000030
LEAFYATAG	645	(+)	CCAATGT	S000432
CAATBOX1	646	(+)	CAAT	S000028
BIHD1OS	651	(+)	TGTCA	S000498
WRKY71OS	652	(-)	TGAC	S000447
GTGANTG10	653	(-)	GTGA	S000378
MYBST1	660	(+)	GGATA	S000180
GATABOX	661	(+)	GATA	S000039
ARFAT	675	(-)	TGTCTC	S000270
SURECOREATSULTR11	675	(+)	GAGAC	S000499
POLLEN1LELAT52	681	(-)	AGAAA	S000245
MYB1AT	688	(+)	WAACCA	S000408
CACTFTPPCA1	692	(+)	YACT	S000449
MYBCOREATCYCB1	698	(-)	AACGG	S000502
CCAATBOX1	719	(+)	CCAAT	S000030
LEAFYATAG	719	(+)	CCAATGT	S000432
CAATBOX1	720	(+)	CAAT	S000028
SORLIP1AT	726	(+)	GCCAC	S000482
EBOXBNNAPA	738	(-)	CANNTG	S000144
MYCCONSENSUSAT	738	(-)	CANNTG	S000407
EBOXBNNAPA	738	(+)	CANNTG	S000144
MYCCONSENSUSAT	738	(+)	CANNTG	S000407
POLLEN1LELAT52	755	(-)	AGAAA	S000245
DOFCOREZM	768	(-)	AAAG	S000265
RAV1AAT	773	(-)	CAACA	S000314
BIHD1OS	776	(+)	TGTCA	S000498
WRKY71OS	777	(-)	TGAC	S000447
ARR1AT	784	(+)	NGATT	S000454
L1BOXATPDF1	796	(-)	TAAATGYA	S000386
SEF4MOTIFGM7S	802	(-)	RTTTTTR	S000103
MARTBOX	803	(-)	TTWTWTTWTT	S000067
ROOTMOTIFTAPOX1	806	(-)	ATATT	S000098
ATHB1ATCONSENSUS	813	(-)	CAATWATTG	S000317
ATHB5ATCORE	813	(-)	CAATNATTG	S000371
CAATBOX1	813	(+)	CAAT	S000028
ATHB1ATCONSENSUS	813	(+)	CAATWATTG	S000317
ATHB5ATCORE	813	(+)	CAATNATTG	S000371
POLASIG3	815	(-)	AATAAT	S000088
CAATBOX1	818	(-)	CAAT	S000028
CCAATBOX1	818	(-)	CCAAT	S000030
GATABOX	826	(-)	GATA	S000039
ANAERO3CONSENSUS	828	(+)	TCATCAC	S000479
GTGANTG10	831	(-)	GTGA	S000378
CACTFTPPCA1	832	(+)	YACT	S000449
CACTFTPPCA1	836	(-)	YACT	S000449
GTGANTG10	837	(+)	GTGA	S000378
GT1CONSENSUS	839	(+)	GRWAAW	S000198
AMYBOX2	843	(-)	TATCCAT	S000021
TATCCAYMOTIFOSRAMY3D	843	(-)	TATCCAY	S000256
TATCCAOSAMY	844	(-)	TATCCA	S000403
SREATMSD	845	(-)	TTATCC	S000470
MYBST1	845	(+)	GGATA	S000180
GATABOX	846	(+)	GATA	S000039
IBOX	846	(+)	GATAAG	S000124
IBOXCORE	846	(+)	GATAA	S000199
IBOXCORENT	846	(+)	GATAAGR	S000424
CACTFTPPCA1	870	(-)	YACT	S000449
POLASIG3	873	(-)	AATAAT	S000088
TATABOX5	874	(+)	TTATTT	S000203
GT1CONSENSUS	877	(-)	GRWAAW	S000198
IBOXCORE	878	(-)	GATAA	S000199
GATABOX	879	(-)	GATA	S000039
RAV1AAT	886	(+)	CAACA	S000314
GT1CONSENSUS	890	(-)	GRWAAW	S000198
POLLEN1LELAT52	892	(-)	AGAAA	S000245
BIHD1OS	896	(+)	TGTCA	S000498
WRKY71OS	897	(-)	TGAC	S000447
POLLEN1LELAT52	900	(+)	AGAAA	S000245
GT1CONSENSUS	901	(+)	GRWAAW	S000198
GT1GMSCAM4	901	(+)	GAAAAA	S000453
CCA1ATLHCB1	903	(+)	AAMAATCT	S000149
ARR1AT	906	(-)	NGATT	S000454
CARGCW8GAT	917	(-)	CWWWWWWWWG	S000431
CARGCW8GAT	917	(+)	CWWWWWWWWG	S000431
AACACOREOSGLUB1	926	(-)	AACAAAC	S000353
ANAERO1CONSENSUS	927	(-)	AAACAAA	S000477
POLASIG2	931	(-)	AATTAAA	S000081
EECCRCAH1	941	(+)	GANTTNC	S000494
CACTFTPPCA1	953	(+)	YACT	S000449
POLLEN2LELAT52	956	(+)	TCCACCATA	S000246
MYB1AT	963	(+)	WAACCA	S000408
WBOXHVISO1	977	(-)	TGACT	S000442
WBOXNTERF3	977	(-)	TGACY	S000457
WRKY71OS	978	(-)	TGAC	S000447
GTGANTG10	979	(-)	GTGA	S000378
RHERPATEXPA7	979	(+)	KCACGW	S000512
ARR1AT	982	(+)	NGATT	S000454
ERELEE4	984	(+)	AWTTCAAA	S000037
ARR1AT	990	(-)	NGATT	S000454
CURECORECR	1001	(-)	GTAC	S000493
CURECORECR	1001	(+)	GTAC	S000493
SEF4MOTIFGM7S	1005	(-)	RTTTTTR	S000103
GATABOX	1038	(+)	GATA	S000039
IBOXCORE	1038	(+)	GATAA	S000199
DOFCOREZM	1053	(+)	AAAG	S000265
CAATBOX1	1062	(+)	CAAT	S000028
SEF4MOTIFGM7S	1064	(+)	RTTTTTR	S000103
SEF4MOTIFGM7S	1073	(-)	RTTTTTR	S000103
TATABOX5	1076	(-)	TTATTT	S000203
POLASIG3	1077	(+)	AATAAT	S000088
POLLEN1LELAT52	1108	(-)	AGAAA	S000245
EBOXBNNAPA	1119	(-)	CANNTG	S000144
MYCCONSENSUSAT	1119	(-)	CANNTG	S000407
EBOXBNNAPA	1119	(+)	CANNTG	S000144
MYCCONSENSUSAT	1119	(+)	CANNTG	S000407
GT1CONSENSUS	1124	(+)	GRWAAW	S000198
GT1GMSCAM4	1124	(+)	GAAAAA	S000453
MYB1LEPR	1135	(+)	GTTAGTT	S000443
POLASIG2	1143	(-)	AATTAAA	S000081
BIHD1OS	1153	(+)	TGTCA	S000498
WBOXATNPR1	1154	(-)	TTGAC	S000390
WRKY71OS	1154	(-)	TGAC	S000447
GATABOX	1160	(+)	GATA	S000039
ACGTABOX	1162	(-)	TACGTA	S000130
ACGTABOX	1162	(+)	TACGTA	S000130
ACGTATERD1	1163	(-)	ACGT	S000415
ACGTATERD1	1163	(+)	ACGT	S000415
POLLEN1LELAT52	1168	(+)	AGAAA	S000245
DOFCOREZM	1182	(+)	AAAG	S000265
CACTFTPPCA1	1184	(-)	YACT	S000449
POLASIG1	1196	(-)	AATAAA	S000080
SEF4MOTIFGM7S	1202	(-)	RTTTTTR	S000103
NAPINMOTIFBN	1209	(+)	TACACAT	S000070
CARGCW8GAT	1213	(+)	CWWWWWWWWG	S000431
SEF4MOTIFGM7S	1214	(+)	RTTTTTR	S000103
GT1CONSENSUS	1222	(+)	GRWAAW	S000198
SEF4MOTIFGM7S	1233	(+)	RTTTTTR	S000103
ARFAT	1241	(-)	TGTCTC	S000270
SEBFCONSSTPR10A	1241	(-)	YTGTCWC	S000391
SURECOREATSULTR11	1241	(+)	GAGAC	S000499
EBOXBNNAPA	1245	(-)	CANNTG	S000144
MYCCONSENSUSAT	1245	(-)	CANNTG	S000407
EBOXBNNAPA	1245	(+)	CANNTG	S000144
MYCCONSENSUSAT	1245	(+)	CANNTG	S000407
CACTFTPPCA1	1252	(-)	YACT	S000449
DOFCOREZM	1263	(+)	AAAG	S000265
CACTFTPPCA1	1265	(-)	YACT	S000449
CURECORECR	1266	(-)	GTAC	S000493
CURECORECR	1266	(+)	GTAC	S000493
CARGATCONSENSUS	1277	(-)	CCWWWWWWGG	S000404
CARGATCONSENSUS	1277	(+)	CCWWWWWWGG	S000404
GT1CONSENSUS	1285	(+)	GRWAAW	S000198
GT1CONSENSUS	1286	(+)	GRWAAW	S000198
GTGANTG10	1298	(+)	GTGA	S000378
SITEIIATCYTC	1302	(-)	TGGGCY	S000474
SORLIP2AT	1302	(-)	GGGCC	S000483
ABREOSRAB21	1303	(-)	ACGTSSSC	S000012
ABRERATCAL	1305	(-)	MACGYGB	S000507
ABRELATERD1	1306	(-)	ACGTG	S000414
T/GBOXATPIN2	1306	(-)	AACGTG	S000458
ACGTATERD1	1307	(-)	ACGT	S000415
ACGTATERD1	1307	(+)	ACGT	S000415
-300ELEMENT	1317	(+)	TGHAAARK	S000122
GT1CONSENSUS	1318	(+)	GRWAAW	S000198
GT1GMSCAM4	1318	(+)	GAAAAA	S000453
DOFCOREZM	1321	(+)	AAAG	S000265
CACTFTPPCA1	1323	(-)	YACT	S000449
CAATBOX1	1328	(-)	CAAT	S000028
ARR1AT	1332	(+)	NGATT	S000454
GT1MOTIFPSRBCS	1336	(+)	KWGTGRWAAWRW	S000051
GTGANTG10	1338	(+)	GTGA	S000378
DOFCOREZM	1343	(+)	AAAG	S000265
CACTFTPPCA1	1345	(-)	YACT	S000449
-10PEHVPSBD	1353	(-)	TATTCT	S000392
ROOTMOTIFTAPOX1	1355	(-)	ATATT	S000098
GTGANTG10	1360	(+)	GTGA	S000378
DOFCOREZM	1363	(+)	AAAG	S000265
CACTFTPPCA1	1365	(-)	YACT	S000449
CAATBOX1	1370	(-)	CAAT	S000028
-300ELEMENT	1372	(+)	TGHAAARK	S000122
DOFCOREZM	1375	(+)	AAAG	S000265
CACTFTPPCA1	1377	(-)	YACT	S000449
-300ELEMENT	1379	(+)	TGHAAARK	S000122
NAPINMOTIFBN	1385	(-)	TACACAT	S000070
CAATBOX1	1391	(-)	CAAT	S000028
CACTFTPPCA1	1396	(-)	YACT	S000449
ANAERO1CONSENSUS	1409	(-)	AAACAAA	S000477
AACACOREOSGLUB1	1412	(-)	AACAAAC	S000353
ANAERO1CONSENSUS	1413	(-)	AAACAAA	S000477
CACTFTPPCA1	1449	(+)	YACT	S000449
ROOTMOTIFTAPOX1	1456	(-)	ATATT	S000098
ROOTMOTIFTAPOX1	1472	(+)	ATATT	S000098
GT1CONSENSUS	1488	(+)	GRWAAW	S000198
GT1GMSCAM4	1488	(+)	GAAAAA	S000453
PYRIMIDINEBOXOSRAMY1A	1491	(-)	CCTTTT	S000259
DOFCOREZM	1492	(+)	AAAG	S000265
P1BS	1501	(-)	GNATATNC	S000459
P1BS	1501	(+)	GNATATNC	S000459
ROOTMOTIFTAPOX1	1503	(+)	ATATT	S000098
-10PEHVPSBD	1504	(+)	TATTCT	S000392
GATABOX	1515	(+)	GATA	S000039
CACTFTPPCA1	1517	(+)	YACT	S000449
SEF4MOTIFGM7S	1541	(+)	RTTTTTR	S000103
GT1CONSENSUS	1544	(-)	GRWAAW	S000198
IBOXCORE	1545	(-)	GATAA	S000199
GATABOX	1546	(-)	GATA	S000039
ARR1AT	1549	(+)	NGATT	S000454
CACTFTPPCA1	1566	(+)	YACT	S000449
TATABOX3	1570	(+)	TATTAAT	S000110
TATABOX3	1571	(-)	TATTAAT	S000110
ROOTMOTIFTAPOX1	1574	(-)	ATATT	S000098
CACTFTPPCA1	1578	(+)	YACT	S000449
IBOX	1580	(-)	GATAAG	S000124
IBOXCORE	1581	(-)	GATAA	S000199
GATABOX	1582	(-)	GATA	S000039
SEF4MOTIFGM7S	1591	(-)	RTTTTTR	S000103
TATABOX5	1594	(-)	TTATTT	S000203
POLASIG3	1595	(+)	AATAAT	S000088
ROOTMOTIFTAPOX1	1598	(-)	ATATT	S000098
NAPINMOTIFBN	1602	(+)	TACACAT	S000070
SEF4MOTIFGM7S	1607	(+)	RTTTTTR	S000103
TATABOX5	1616	(-)	TTATTT	S000203
POLLEN1LELAT52	1624	(-)	AGAAA	S000245
SEF4MOTIFGM7S	1636	(-)	RTTTTTR	S000103
ROOTMOTIFTAPOX1	1640	(-)	ATATT	S000098
RHERPATEXPA7	1669	(-)	KCACGW	S000512
SORLIP1AT	1673	(+)	GCCAC	S000482
GTGANTG10	1694	(-)	GTGA	S000378
CACTFTPPCA1	1698	(+)	YACT	S000449
MYB1AT	1710	(-)	WAACCA	S000408
IBOXCORE	1713	(-)	GATAA	S000199
GATABOX	1714	(-)	GATA	S000039
CACTFTPPCA1	1718	(-)	YACT	S000449
MARTBOX	1721	(-)	TTWTWTTWTT	S000067
CAATBOX1	1730	(-)	CAAT	S000028
ELRECOREPCRP1	1736	(-)	TTGACC	S000142
WBOXNTERF3	1736	(-)	TGACY	S000457
WBOXATNPR1	1737	(-)	TTGAC	S000390
WRKY71OS	1737	(-)	TGAC	S000447
GT1CORE	1744	(-)	GGTTAA	S000125
MYB1AT	1745	(+)	WAACCA	S000408
REALPHALGLHCB21	1746	(+)	AACCAA	S000362
POLLEN1LELAT52	1770	(-)	AGAAA	S000245
DRE1COREZMRAB17	1789	(-)	ACCGAGA	S000401
SITEIIATCYTC	1797	(+)	TGGGCY	S000474
E2FCONSENSUS	1798	(-)	WTTSSCSS	S000476
SORLIP2AT	1798	(+)	GGGCC	S000483
EBOXBNNAPA	1802	(-)	CANNTG	S000144
MYCCONSENSUSAT	1802	(-)	CANNTG	S000407
EBOXBNNAPA	1802	(+)	CANNTG	S000144
MYCCONSENSUSAT	1802	(+)	CANNTG	S000407
GT1CONSENSUS	1809	(-)	GRWAAW	S000198
POLLEN1LELAT52	1811	(-)	AGAAA	S000245
EBOXBNNAPA	1819	(-)	CANNTG	S000144
MYCCONSENSUSAT	1819	(-)	CANNTG	S000407
MYB2CONSENSUSAT	1819	(-)	YAACKG	S000409
EBOXBNNAPA	1819	(+)	CANNTG	S000144
MYBCORE	1819	(+)	CNGTTR	S000176
MYCCONSENSUSAT	1819	(+)	CANNTG	S000407
GT1CONSENSUS	1832	(+)	GRWAAW	S000198
CAATBOX1	1845	(-)	CAAT	S000028
MNF1ZMPPC1	1848	(+)	GTGCCCTT	S000251
SITEIIATCYTC	1860	(+)	TGGGCY	S000474
DOFCOREZM	1864	(-)	AAAG	S000265
LTRE1HVBLT49	1875	(+)	CCGAAA	S000250
GT1CONSENSUS	1877	(+)	GRWAAW	S000198
GT1GMSCAM4	1877	(+)	GAAAAA	S000453
PYRIMIDINEBOXOSRAMY1A	1879	(-)	CCTTTT	S000259
DOFCOREZM	1880	(+)	AAAG	S000265
CAATBOX1	1887	(+)	CAAT	S000028
SORLIP1AT	1895	(-)	GCCAC	S000482
SORLIP2AT	1897	(-)	GGGCC	S000483
MYBPZM	1904	(+)	CCWACC	S000179
MYBCORE	1905	(-)	CNGTTR	S000176
DOFCOREZM	1917	(-)	AAAG	S000265
POLLEN1LELAT52	1918	(-)	AGAAA	S000245
CCAATBOX1	1927	(+)	CCAAT	S000030
CAATBOX1	1928	(+)	CAAT	S000028
CACTFTPPCA1	1931	(+)	YACT	S000449
CACTFTPPCA1	1938	(-)	YACT	S000449
CACTFTPPCA1	1941	(-)	YACT	S000449
GT1CONSENSUS	1944	(-)	GRWAAW	S000198
GT1CONSENSUS	1945	(-)	GRWAAW	S000198
MYBPLANT	1956	(+)	MACCWAMC	S000167
REALPHALGLHCB21	1956	(+)	AACCAA	S000362
BOXLCOREDCPAL	1957	(+)	ACCWWCC	S000492
MYBPZM	1958	(+)	CCWACC	S000179
GTGANTG10	1971	(-)	GTGA	S000378
MYB1AT	1984	(+)	WAACCA	S000408
REALPHALGLHCB21	1985	(+)	AACCAA	S000362
EECCRCAH1	1991	(+)	GANTTNC	S000494
DOFCOREZM	1993	(-)	AAAG	S000265
MYB1AT	2000	(+)	WAACCA	S000408
GT1CONSENSUS	2005	(-)	GRWAAW	S000198
E2FCONSENSUS	2006	(+)	WTTSSCSS	S000476
ARR1AT	2018	(-)	NGATT	S000454
2SSEEDPROTBANAPA	2021	(+)	CAAACAC	S000143
CANBNNAPA	2021	(+)	CNAACAC	S000148
PROXBBNNAPA	2021	(+)	CAAACACC	S000263

## Sheet: VcNY-YC4
Factor or Site Name	Loc	Str	Signal Sequence	SITE
CPBCSPOR	1	(+)	TATTAG	S000491
ARR1AT	6	(+)	NGATT	S000454
MYBPLANT	17	(-)	MACCWAMC	S000167
REALPHALGLHCB21	19	(-)	AACCAA	S000362
MYB1AT	20	(-)	WAACCA	S000408
SEF4MOTIFGM7S	26	(-)	RTTTTTR	S000103
MYB1AT	34	(-)	WAACCA	S000408
POLLEN1LELAT52	37	(-)	AGAAA	S000245
CACTFTPPCA1	41	(+)	YACT	S000449
DOFCOREZM	43	(-)	AAAG	S000265
GT1CONSENSUS	44	(-)	GRWAAW	S000198
SORLIP2AT	54	(+)	GGGCC	S000483
SORLIP2AT	55	(-)	GGGCC	S000483
CACTFTPPCA1	62	(+)	YACT	S000449
DOFCOREZM	64	(-)	AAAG	S000265
DOFCOREZM	72	(-)	AAAG	S000265
ARR1AT	75	(+)	NGATT	S000454
EECCRCAH1	76	(+)	GANTTNC	S000494
GT1CONSENSUS	77	(-)	GRWAAW	S000198
POLLEN1LELAT52	79	(-)	AGAAA	S000245
NODCON2GM	82	(+)	CTCTT	S000462
OSE2ROOTNODULE	82	(+)	CTCTT	S000468
DOFCOREZM	84	(-)	AAAG	S000265
POLLEN1LELAT52	96	(-)	AGAAA	S000245
CAATBOX1	103	(+)	CAAT	S000028
CACTFTPPCA1	106	(+)	YACT	S000449
CACTFTPPCA1	109	(+)	YACT	S000449
NTBBF1ARROLB	110	(+)	ACTTTA	S000273
DOFCOREZM	111	(-)	AAAG	S000265
TAAAGSTKST1	111	(-)	TAAAG	S000387
CACTFTPPCA1	115	(-)	YACT	S000449
CIACADIANLELHC	134	(-)	CAANNNNATC	S000252
SEF3MOTIFGM	136	(-)	AACCCA	S000115
INRNTPSADB	149	(+)	YTCANTYY	S000395
GTGANTG10	150	(-)	GTGA	S000378
CACTFTPPCA1	151	(+)	YACT	S000449
NTBBF1ARROLB	152	(+)	ACTTTA	S000273
DOFCOREZM	153	(-)	AAAG	S000265
TAAAGSTKST1	153	(-)	TAAAG	S000387
TAAAGSTKST1	156	(+)	TAAAG	S000387
DOFCOREZM	157	(+)	AAAG	S000265
GTGANTG10	163	(-)	GTGA	S000378
EBOXBNNAPA	168	(-)	CANNTG	S000144
MYCCONSENSUSAT	168	(-)	CANNTG	S000407
EBOXBNNAPA	168	(+)	CANNTG	S000144
MYCCONSENSUSAT	168	(+)	CANNTG	S000407
EBOXBNNAPA	202	(-)	CANNTG	S000144
MYCCONSENSUSAT	202	(-)	CANNTG	S000407
MYB2CONSENSUSAT	202	(-)	YAACKG	S000409
EBOXBNNAPA	202	(+)	CANNTG	S000144
MYBCORE	202	(+)	CNGTTR	S000176
MYCCONSENSUSAT	202	(+)	CANNTG	S000407
DOFCOREZM	213	(-)	AAAG	S000265
POLLEN1LELAT52	214	(-)	AGAAA	S000245
DOFCOREZM	217	(-)	AAAG	S000265
-300ELEMENT	225	(-)	TGHAAARK	S000122
DOFCOREZM	225	(-)	AAAG	S000265
CAATBOX1	250	(-)	CAAT	S000028
GTGANTG10	253	(+)	GTGA	S000378
POLASIG3	260	(+)	AATAAT	S000088
MYB2AT	282	(-)	TAACTG	S000177
MYB2CONSENSUSAT	282	(-)	YAACKG	S000409
MYBCORE	282	(+)	CNGTTR	S000176
GT1CONSENSUS	291	(-)	GRWAAW	S000198
GT1GMSCAM4	291	(-)	GAAAAA	S000453
PREATPRODH	299	(-)	ACTCAT	S000450
CACTFTPPCA1	318	(-)	YACT	S000449
GTGANTG10	319	(+)	GTGA	S000378
GCN4OSGLUB1	320	(-)	TGAGTCA	S000277
WBOXHVISO1	320	(+)	TGACT	S000442
WRKY71OS	320	(+)	TGAC	S000447
WBOXNTERF3	320	(+)	TGACY	S000457
RAV1AAT	325	(+)	CAACA	S000314
POLASIG3	331	(-)	AATAAT	S000088
TATABOX5	332	(+)	TTATTT	S000203
TATABOXOSPAL	333	(+)	TATTTAA	S000400
TATABOX3	343	(-)	TATTAAT	S000110
POLASIG1	346	(+)	AATAAA	S000080
MYBCOREATCYCB1	350	(+)	AACGG	S000502
GTGANTG10	370	(+)	GTGA	S000378
CAATBOX1	379	(-)	CAAT	S000028
CCAATBOX1	379	(-)	CCAAT	S000030
ARR1AT	385	(+)	NGATT	S000454
GTGANTG10	392	(+)	GTGA	S000378
QELEMENTZMZM13	393	(-)	AGGTCA	S000254
WRKY71OS	393	(+)	TGAC	S000447
WBOXNTERF3	393	(+)	TGACY	S000457
EECCRCAH1	408	(-)	GANTTNC	S000494
CAATBOX1	419	(-)	CAAT	S000028
CCAATBOX1	419	(-)	CCAAT	S000030
GTGANTG10	433	(+)	GTGA	S000378
QELEMENTZMZM13	434	(-)	AGGTCA	S000254
WRKY71OS	434	(+)	TGAC	S000447
WBOXNTERF3	434	(+)	TGACY	S000457
DPBFCOREDCDC3	442	(-)	ACACNNG	S000292
ASF1MOTIFCAMV	456	(-)	TGACG	S000024
WBOXATNPR1	457	(-)	TTGAC	S000390
WRKY71OS	457	(-)	TGAC	S000447
EBOXBNNAPA	465	(-)	CANNTG	S000144
RAV1BAT	465	(-)	CACCTG	S000315
MYCCONSENSUSAT	465	(-)	CANNTG	S000407
EBOXBNNAPA	465	(+)	CANNTG	S000144
MYCCONSENSUSAT	465	(+)	CANNTG	S000407
SEBFCONSSTPR10A	468	(-)	YTGTCWC	S000391
GTGANTG10	468	(+)	GTGA	S000378
BIHD1OS	469	(-)	TGTCA	S000498
WRKY71OS	469	(+)	TGAC	S000447
DOFCOREZM	475	(-)	AAAG	S000265
GT1CONSENSUS	477	(-)	GRWAAW	S000198
LTRE1HVBLT49	481	(+)	CCGAAA	S000250
DOFCOREZM	484	(+)	AAAG	S000265
BIHD1OS	489	(-)	TGTCA	S000498
WRKY71OS	489	(+)	TGAC	S000447
CURECORECR	495	(-)	GTAC	S000493
CURECORECR	495	(+)	GTAC	S000493
S1FBOXSORPS1L21	496	(-)	ATGGTA	S000223
EBOXBNNAPA	502	(-)	CANNTG	S000144
MYCCONSENSUSAT	502	(-)	CANNTG	S000407
EBOXBNNAPA	502	(+)	CANNTG	S000144
MYCCONSENSUSAT	502	(+)	CANNTG	S000407
RAV1AAT	506	(-)	CAACA	S000314
EECCRCAH1	521	(-)	GANTTNC	S000494
BIHD1OS	530	(+)	TGTCA	S000498
WRKY71OS	531	(-)	TGAC	S000447
GATABOX	535	(-)	GATA	S000039
MYBST1	535	(-)	GGATA	S000180
TATCCAOSAMY	535	(+)	TATCCA	S000403
RAV1AAT	539	(+)	CAACA	S000314
TBOXATGAPB	542	(-)	ACTTTG	S000383
DOFCOREZM	543	(+)	AAAG	S000265
DOFCOREZM	556	(-)	AAAG	S000265
ERELEE4	558	(-)	AWTTCAAA	S000037
CACTFTPPCA1	571	(+)	YACT	S000449
CACTFTPPCA1	575	(-)	YACT	S000449
ARR1AT	578	(-)	NGATT	S000454
GT1CONSENSUS	588	(-)	GRWAAW	S000198
IBOXCORE	589	(-)	GATAA	S000199
SREATMSD	589	(+)	TTATCC	S000470
GATABOX	590	(-)	GATA	S000039
MYBST1	590	(-)	GGATA	S000180
DOFCOREZM	604	(-)	AAAG	S000265
INRNTPSADB	606	(+)	YTCANTYY	S000395
INRNTPSADB	613	(+)	YTCANTYY	S000395
CAATBOX1	615	(+)	CAAT	S000028
PYRIMIDINEBOXOSRAMY1A	627	(-)	CCTTTT	S000259
DOFCOREZM	628	(+)	AAAG	S000265
GTGANTG10	633	(+)	GTGA	S000378
DOFCOREZM	636	(+)	AAAG	S000265
EECCRCAH1	641	(-)	GANTTNC	S000494
BOXIINTPATPB	645	(-)	ATAGAA	S000296
GATABOX	648	(-)	GATA	S000039
GATABOX	653	(-)	GATA	S000039
MYBST1	653	(-)	GGATA	S000180
DOFCOREZM	657	(-)	AAAG	S000265
CAATBOX1	661	(+)	CAAT	S000028
POLLEN1LELAT52	692	(-)	AGAAA	S000245
MYBCOREATCYCB1	701	(-)	AACGG	S000502
ARR1AT	708	(+)	NGATT	S000454
-10PEHVPSBD	716	(+)	TATTCT	S000392
MYBCORE	722	(+)	CNGTTR	S000176
RAV1AAT	723	(-)	CAACA	S000314
CURECORECR	727	(-)	GTAC	S000493
CURECORECR	727	(+)	GTAC	S000493
SEF3MOTIFGM	733	(-)	AACCCA	S000115
SITEIIATCYTC	739	(+)	TGGGCY	S000474
SORLIP2AT	740	(+)	GGGCC	S000483
MYB2CONSENSUSAT	743	(-)	YAACKG	S000409
MYBCOREATCYCB1	743	(-)	AACGG	S000502
MYBCORE	743	(+)	CNGTTR	S000176
TATABOXOSPAL	746	(-)	TATTTAA	S000400
TATABOX5	748	(-)	TTATTT	S000203
POLASIG3	749	(+)	AATAAT	S000088
POLASIG1	752	(+)	AATAAA	S000080
MARTBOX	758	(+)	TTWTWTTWTT	S000067
POLASIG1	759	(-)	AATAAA	S000080
TATABOX5	760	(+)	TTATTT	S000203
SEF4MOTIFGM7S	762	(+)	RTTTTTR	S000103
SEF4MOTIFGM7S	774	(-)	RTTTTTR	S000103
NAPINMOTIFBN	783	(-)	TACACAT	S000070
MYBCORE	814	(-)	CNGTTR	S000176
MYB2CONSENSUSAT	814	(+)	YAACKG	S000409
MYBCOREATCYCB1	815	(+)	AACGG	S000502
GT1CONSENSUS	828	(+)	GRWAAW	S000198
GT1CONSENSUS	829	(+)	GRWAAW	S000198
MYBCORE	849	(+)	CNGTTR	S000176
EBOXBNNAPA	862	(-)	CANNTG	S000144
MYCCONSENSUSAT	862	(-)	CANNTG	S000407
EBOXBNNAPA	862	(+)	CANNTG	S000144
MYCCONSENSUSAT	862	(+)	CANNTG	S000407
NODCON2GM	868	(+)	CTCTT	S000462
OSE2ROOTNODULE	868	(+)	CTCTT	S000468
DOFCOREZM	870	(-)	AAAG	S000265
POLASIG1	873	(-)	AATAAA	S000080
TATABOX5	874	(+)	TTATTT	S000203
WBBOXPCWRKY1	877	(+)	TTTGACY	S000310
WBOXATNPR1	878	(+)	TTGAC	S000390
WBOXHVISO1	879	(+)	TGACT	S000442
WRKY71OS	879	(+)	TGAC	S000447
WBOXNTERF3	879	(+)	TGACY	S000457
QELEMENTZMZM13	896	(+)	AGGTCA	S000254
ELRECOREPCRP1	897	(-)	TTGACC	S000142
WBBOXPCWRKY1	897	(-)	TTTGACY	S000310
WBOXNTERF3	897	(-)	TGACY	S000457
WBOXATNPR1	898	(-)	TTGAC	S000390
WRKY71OS	898	(-)	TGAC	S000447
NODCON2GM	908	(-)	CTCTT	S000462
OSE2ROOTNODULE	908	(-)	CTCTT	S000468
GT1CONSENSUS	916	(-)	GRWAAW	S000198
CCAATBOX1	920	(+)	CCAAT	S000030
CAATBOX1	921	(+)	CAAT	S000028
POLASIG2	924	(-)	AATTAAA	S000081
WBOXATNPR1	937	(+)	TTGAC	S000390
BIHD1OS	938	(-)	TGTCA	S000498
WRKY71OS	938	(+)	TGAC	S000447
DOFCOREZM	947	(+)	AAAG	S000265
CACTFTPPCA1	949	(-)	YACT	S000449
GTGANTG10	950	(+)	GTGA	S000378
QELEMENTZMZM13	951	(-)	AGGTCA	S000254
WRKY71OS	951	(+)	TGAC	S000447
WBOXNTERF3	951	(+)	TGACY	S000457
PYRIMIDINEBOXOSRAMY1A	957	(+)	CCTTTT	S000259
DOFCOREZM	958	(-)	AAAG	S000265
MARTBOX	959	(+)	TTWTWTTWTT	S000067
MARTBOX	960	(+)	TTWTWTTWTT	S000067
MARTBOX	961	(+)	TTWTWTTWTT	S000067
MARTBOX	962	(+)	TTWTWTTWTT	S000067
GT1CONSENSUS	969	(-)	GRWAAW	S000198
IBOXCORE	970	(-)	GATAA	S000199
GATABOX	971	(-)	GATA	S000039
NTBBF1ARROLB	978	(-)	ACTTTA	S000273
TAAAGSTKST1	978	(+)	TAAAG	S000387
DOFCOREZM	979	(+)	AAAG	S000265
CACTFTPPCA1	981	(-)	YACT	S000449
SORLIP1AT	982	(-)	GCCAC	S000482
DOFCOREZM	990	(-)	AAAG	S000265
POLLEN1LELAT52	991	(-)	AGAAA	S000245
-300ELEMENT	995	(+)	TGHAAARK	S000122
GT1CONSENSUS	996	(+)	GRWAAW	S000198
GT1GMSCAM4	996	(+)	GAAAAA	S000453
DOFCOREZM	999	(+)	AAAG	S000265
TATABOX5	1005	(-)	TTATTT	S000203
PYRIMIDINEBOXOSRAMY1A	1018	(-)	CCTTTT	S000259
DOFCOREZM	1019	(+)	AAAG	S000265
DOFCOREZM	1028	(+)	AAAG	S000265
CACTFTPPCA1	1030	(-)	YACT	S000449
EBOXBNNAPA	1050	(-)	CANNTG	S000144
MYCCONSENSUSAT	1050	(-)	CANNTG	S000407
EBOXBNNAPA	1050	(+)	CANNTG	S000144
MYCCONSENSUSAT	1050	(+)	CANNTG	S000407
GTGANTG10	1055	(+)	GTGA	S000378
GATABOX	1060	(+)	GATA	S000039
GT1CONSENSUS	1060	(+)	GRWAAW	S000198
IBOXCORE	1060	(+)	GATAA	S000199
ARR1AT	1063	(-)	NGATT	S000454
CACTFTPPCA1	1068	(+)	YACT	S000449
CACTFTPPCA1	1071	(+)	YACT	S000449
GT1CONSENSUS	1082	(-)	GRWAAW	S000198
EBOXBNNAPA	1087	(-)	CANNTG	S000144
MYCCONSENSUSAT	1087	(-)	CANNTG	S000407
EBOXBNNAPA	1087	(+)	CANNTG	S000144
MYCCONSENSUSAT	1087	(+)	CANNTG	S000407
ARR1AT	1091	(+)	NGATT	S000454
CACTFTPPCA1	1099	(-)	YACT	S000449
EECCRCAH1	1100	(-)	GANTTNC	S000494
EBOXBNNAPA	1106	(-)	CANNTG	S000144
MYCCONSENSUSAT	1106	(-)	CANNTG	S000407
MYB2CONSENSUSAT	1106	(-)	YAACKG	S000409
EBOXBNNAPA	1106	(+)	CANNTG	S000144
MYBCORE	1106	(+)	CNGTTR	S000176
MYCCONSENSUSAT	1106	(+)	CANNTG	S000407
ARR1AT	1116	(-)	NGATT	S000454
ARR1AT	1125	(+)	NGATT	S000454
EBOXBNNAPA	1147	(-)	CANNTG	S000144
MYCATRD22	1147	(-)	CACATG	S000174
MYCCONSENSUSAT	1147	(-)	CANNTG	S000407
EBOXBNNAPA	1147	(+)	CANNTG	S000144
MYCCONSENSUSAT	1147	(+)	CANNTG	S000407
MYCATERD1	1147	(+)	CATGTG	S000413
ARR1AT	1163	(+)	NGATT	S000454
ERELEE4	1167	(-)	AWTTCAAA	S000037
ARR1AT	1172	(-)	NGATT	S000454
INRNTPSADB	1178	(-)	YTCANTYY	S000395
CACTFTPPCA1	1185	(-)	YACT	S000449
GTGANTG10	1186	(+)	GTGA	S000378
ARR1AT	1187	(+)	NGATT	S000454
GATABOX	1197	(-)	GATA	S000039
GT1CONSENSUS	1202	(-)	GRWAAW	S000198
GT1GMSCAM4	1202	(-)	GAAAAA	S000453
ARR1AT	1207	(+)	NGATT	S000454
GT1CONSENSUS	1212	(-)	GRWAAW	S000198
GT1GMSCAM4	1212	(-)	GAAAAA	S000453
POLASIG2	1225	(+)	AATTAAA	S000081
CACTFTPPCA1	1233	(+)	YACT	S000449
DPBFCOREDCDC3	1238	(-)	ACACNNG	S000292
CURECORECR	1243	(-)	GTAC	S000493
CURECORECR	1243	(+)	GTAC	S000493
CACTFTPPCA1	1244	(+)	YACT	S000449
NTBBF1ARROLB	1245	(+)	ACTTTA	S000273
DOFCOREZM	1246	(-)	AAAG	S000265
TAAAGSTKST1	1246	(-)	TAAAG	S000387
POLASIG2	1247	(-)	AATTAAA	S000081
GT1MOTIFPSRBCS	1256	(+)	KWGTGRWAAWRW	S000051
GTGANTG10	1258	(+)	GTGA	S000378
GT1CONSENSUS	1260	(+)	GRWAAW	S000198
GT1GMSCAM4	1260	(+)	GAAAAA	S000453
ARR1AT	1266	(-)	NGATT	S000454
GT1CONSENSUS	1270	(+)	GRWAAW	S000198
GT1GMSCAM4	1270	(+)	GAAAAA	S000453
GATABOX	1277	(+)	GATA	S000039
MYBCORE	1281	(-)	CNGTTR	S000176
MYBCOREATCYCB1	1282	(+)	AACGG	S000502
CACTFTPPCA1	1290	(+)	YACT	S000449
CARGCW8GAT	1292	(-)	CWWWWWWWWG	S000431
CARGCW8GAT	1292	(+)	CWWWWWWWWG	S000431
GTGANTG10	1301	(+)	GTGA	S000378
ARR1AT	1302	(+)	NGATT	S000454
ERELEE4	1305	(-)	AWTTCAAA	S000037
ARR1AT	1318	(+)	NGATT	S000454
EBOXBNNAPA	1327	(-)	CANNTG	S000144
MYCCONSENSUSAT	1327	(-)	CANNTG	S000407
EBOXBNNAPA	1327	(+)	CANNTG	S000144
RAV1BAT	1327	(+)	CACCTG	S000315
MYCCONSENSUSAT	1327	(+)	CANNTG	S000407
PREATPRODH	1334	(+)	ACTCAT	S000450
INRNTPSADB	1335	(+)	YTCANTYY	S000395
ARR1AT	1348	(-)	NGATT	S000454
ARR1AT	1353	(+)	NGATT	S000454
CAATBOX1	1355	(-)	CAAT	S000028
ARR1AT	1357	(+)	NGATT	S000454
EBOXBNNAPA	1366	(-)	CANNTG	S000144
MYCCONSENSUSAT	1366	(-)	CANNTG	S000407
CAATBOX1	1366	(+)	CAAT	S000028
EBOXBNNAPA	1366	(+)	CANNTG	S000144
MYCCONSENSUSAT	1366	(+)	CANNTG	S000407
CAATBOX1	1368	(-)	CAAT	S000028
CAREOSREP1	1371	(-)	CAACTC	S000421
EECCRCAH1	1371	(+)	GANTTNC	S000494
ARR1AT	1381	(-)	NGATT	S000454
MYBCOREATCYCB1	1386	(+)	AACGG	S000502
GT1CONSENSUS	1389	(+)	GRWAAW	S000198
DOFCOREZM	1404	(+)	AAAG	S000265
NODCON1GM	1404	(+)	AAAGAT	S000461
OSE1ROOTNODULE	1404	(+)	AAAGAT	S000467
IBOXCORENT	1412	(-)	GATAAGR	S000424
IBOX	1413	(-)	GATAAG	S000124
IBOXCORE	1414	(-)	GATAA	S000199
GATABOX	1415	(-)	GATA	S000039
BOXIINTPATPB	1427	(-)	ATAGAA	S000296
BIHD1OS	1432	(-)	TGTCA	S000498
WRKY71OS	1432	(+)	TGAC	S000447
ATHB1ATCONSENSUS	1435	(-)	CAATWATTG	S000317
ATHB5ATCORE	1435	(-)	CAATNATTG	S000371
CAATBOX1	1435	(+)	CAAT	S000028
ATHB1ATCONSENSUS	1435	(+)	CAATWATTG	S000317
ATHB5ATCORE	1435	(+)	CAATNATTG	S000371
POLASIG3	1437	(-)	AATAAT	S000088
CAATBOX1	1440	(-)	CAAT	S000028
EBOXBNNAPA	1444	(-)	CANNTG	S000144
MYCCONSENSUSAT	1444	(-)	CANNTG	S000407
EBOXBNNAPA	1444	(+)	CANNTG	S000144
MYCCONSENSUSAT	1444	(+)	CANNTG	S000407
SEBFCONSSTPR10A	1447	(+)	YTGTCWC	S000391
TGTCACACMCUCUMISIN	1448	(+)	TGTCACA	S000422
BIHD1OS	1448	(+)	TGTCA	S000498
WRKY71OS	1449	(-)	TGAC	S000447
GTGANTG10	1450	(-)	GTGA	S000378
RAV1AAT	1458	(-)	CAACA	S000314
NTBBF1ARROLB	1483	(+)	ACTTTA	S000273
DOFCOREZM	1484	(-)	AAAG	S000265
TAAAGSTKST1	1484	(-)	TAAAG	S000387
SEF1MOTIF	1485	(-)	ATATTTAWW	S000006
TATABOXOSPAL	1486	(-)	TATTTAA	S000400
ROOTMOTIFTAPOX1	1489	(-)	ATATT	S000098
ROOTMOTIFTAPOX1	1490	(+)	ATATT	S000098
CACTFTPPCA1	1500	(+)	YACT	S000449
EBOXBNNAPA	1505	(-)	CANNTG	S000144
MYCCONSENSUSAT	1505	(-)	CANNTG	S000407
EBOXBNNAPA	1505	(+)	CANNTG	S000144
MYCCONSENSUSAT	1505	(+)	CANNTG	S000407
MYBCOREATCYCB1	1512	(+)	AACGG	S000502
MARTBOX	1526	(+)	TTWTWTTWTT	S000067
POLASIG1	1530	(-)	AATAAA	S000080
TATABOX5	1531	(+)	TTATTT	S000203
POLLEN1LELAT52	1539	(+)	AGAAA	S000245
GT1CONSENSUS	1540	(+)	GRWAAW	S000198
GT1GMSCAM4	1540	(+)	GAAAAA	S000453
ERELEE4	1545	(+)	AWTTCAAA	S000037
-300ELEMENT	1553	(-)	TGHAAARK	S000122
DOFCOREZM	1553	(-)	AAAG	S000265
TATABOX5	1563	(-)	TTATTT	S000203
POLASIG1	1564	(+)	AATAAA	S000080
DOFCOREZM	1568	(+)	AAAG	S000265
CAATBOX1	1577	(-)	CAAT	S000028
GATABOX	1580	(+)	GATA	S000039
ROOTMOTIFTAPOX1	1581	(+)	ATATT	S000098
CACTFTPPCA1	1588	(-)	YACT	S000449
REALPHALGLHCB21	1597	(-)	AACCAA	S000362
MYB1AT	1598	(-)	WAACCA	S000408
SEF4MOTIFGM7S	1600	(+)	RTTTTTR	S000103
POLASIG1	1603	(-)	AATAAA	S000080
TATABOX3	1605	(+)	TATTAAT	S000110
MARTBOX	1611	(+)	TTWTWTTWTT	S000067
POLASIG1	1615	(-)	AATAAA	S000080
MARTBOX	1616	(+)	TTWTWTTWTT	S000067
TATABOX5	1616	(+)	TTATTT	S000203
MARTBOX	1619	(+)	TTWTWTTWTT	S000067
POLASIG1	1620	(-)	AATAAA	S000080
POLASIG3	1623	(-)	AATAAT	S000088
POLASIG3	1626	(-)	AATAAT	S000088
TATABOX5	1627	(+)	TTATTT	S000203
TATABOX2	1629	(-)	TATAAAT	S000109
TATABOX2	1632	(+)	TATAAAT	S000109
INRNTPSADB	1651	(-)	YTCANTYY	S000395
ARR1AT	1651	(+)	NGATT	S000454
CAATBOX1	1653	(-)	CAAT	S000028
DOFCOREZM	1675	(+)	AAAG	S000265
CACTFTPPCA1	1680	(-)	YACT	S000449
SEF4MOTIFGM7S	1684	(-)	RTTTTTR	S000103
INRNTPSADB	1686	(-)	YTCANTYY	S000395
GT1CONSENSUS	1691	(+)	GRWAAW	S000198
GT1GMSCAM4	1691	(+)	GAAAAA	S000453
NTBBF1ARROLB	1700	(+)	ACTTTA	S000273
DOFCOREZM	1701	(-)	AAAG	S000265
TAAAGSTKST1	1701	(-)	TAAAG	S000387
DOFCOREZM	1710	(-)	AAAG	S000265
POLLEN1LELAT52	1711	(-)	AGAAA	S000245
NODCON2GM	1714	(+)	CTCTT	S000462
OSE2ROOTNODULE	1714	(+)	CTCTT	S000468
DOFCOREZM	1716	(-)	AAAG	S000265
LTRE1HVBLT49	1718	(-)	CCGAAA	S000250
MYB1AT	1724	(+)	WAACCA	S000408
DOFCOREZM	1738	(-)	AAAG	S000265
AMYBOX1	1740	(-)	TAACARA	S000020
MYBGAHV	1740	(-)	TAACAAA	S000181
GAREAT	1740	(-)	TAACAAR	S000439
IBOXCORE	1744	(-)	GATAA	S000199
SREATMSD	1744	(+)	TTATCC	S000470
GATABOX	1745	(-)	GATA	S000039
MYBST1	1745	(-)	GGATA	S000180
TATCCAYMOTIFOSRAMY3D	1745	(+)	TATCCAY	S000256
TATCCAOSAMY	1745	(+)	TATCCA	S000403
TATCCACHVAL21	1745	(+)	TATCCAC	S000416
DOFCOREZM	1752	(-)	AAAG	S000265
TAAAGSTKST1	1752	(-)	TAAAG	S000387
ARR1AT	1758	(+)	NGATT	S000454
CIACADIANLELHC	1759	(-)	CAANNNNATC	S000252
DOFCOREZM	1764	(-)	AAAG	S000265
EBOXBNNAPA	1771	(-)	CANNTG	S000144
MYCATRD22	1771	(-)	CACATG	S000174
DPBFCOREDCDC3	1771	(-)	ACACNNG	S000292
MYCCONSENSUSAT	1771	(-)	CANNTG	S000407
EBOXBNNAPA	1771	(+)	CANNTG	S000144
MYCCONSENSUSAT	1771	(+)	CANNTG	S000407
MYCATERD1	1771	(+)	CATGTG	S000413
DOFCOREZM	1781	(-)	AAAG	S000265
POLASIG2	1784	(-)	AATTAAA	S000081
DOFCOREZM	1804	(+)	AAAG	S000265
WBBOXPCWRKY1	1816	(+)	TTTGACY	S000310
WBOXATNPR1	1817	(+)	TTGAC	S000390
WBOXHVISO1	1818	(+)	TGACT	S000442
WRKY71OS	1818	(+)	TGAC	S000447
WBOXNTERF3	1818	(+)	TGACY	S000457
EECCRCAH1	1819	(+)	GANTTNC	S000494
ROOTMOTIFTAPOX1	1832	(+)	ATATT	S000098
SEF4MOTIFGM7S	1834	(+)	RTTTTTR	S000103
MARTBOX	1840	(-)	TTWTWTTWTT	S000067
ANAERO1CONSENSUS	1854	(+)	AAACAAA	S000477
AACACOREOSGLUB1	1855	(+)	AACAAAC	S000353
GTGANTG10	1862	(-)	GTGA	S000378
SEF4MOTIFGM7S	1865	(-)	RTTTTTR	S000103
-300ELEMENT	1874	(-)	TGHAAARK	S000122
PYRIMIDINEBOXOSRAMY1A	1874	(+)	CCTTTT	S000259
DOFCOREZM	1875	(-)	AAAG	S000265
DOFCOREZM	1881	(+)	AAAG	S000265
NODCON1GM	1881	(+)	AAAGAT	S000461
OSE1ROOTNODULE	1881	(+)	AAAGAT	S000467
ARR1AT	1883	(+)	NGATT	S000454
-10PEHVPSBD	1892	(+)	TATTCT	S000392
DOFCOREZM	1896	(-)	AAAG	S000265
TAAAGSTKST1	1896	(-)	TAAAG	S000387
POLASIG1	1900	(+)	AATAAA	S000080
TAAAGSTKST1	1902	(+)	TAAAG	S000387
DOFCOREZM	1903	(+)	AAAG	S000265
POLLEN1LELAT52	1905	(+)	AGAAA	S000245
CAATBOX1	1909	(-)	CAAT	S000028
LTRECOREATCOR15	1925	(+)	CCGAC	S000153
PRECONSCRHSP70A	1925	(+)	SCGAYNRNNNNNNNNNNNNNNNHD	S000506
CGACGOSAMY3	1926	(+)	CGACG	S000205
PYRIMIDINEBOXOSRAMY1A	1942	(+)	CCTTTT	S000259
DOFCOREZM	1943	(-)	AAAG	S000265
GTGANTG10	1948	(+)	GTGA	S000378
POLLEN1LELAT52	1953	(+)	AGAAA	S000245
ANAERO1CONSENSUS	1968	(+)	AAACAAA	S000477
SEF4MOTIFGM7S	1971	(-)	RTTTTTR	S000103
INRNTPSADB	1977	(+)	YTCANTYY	S000395
GTGANTG10	1978	(-)	GTGA	S000378
CACTFTPPCA1	1979	(+)	YACT	S000449
RAV1AAT	1987	(+)	CAACA	S000314
EBOXBNNAPA	2001	(-)	CANNTG	S000144
MYCCONSENSUSAT	2001	(-)	CANNTG	S000407
EBOXBNNAPA	2001	(+)	CANNTG	S000144
MYCCONSENSUSAT	2001	(+)	CANNTG	S000407
RAV1AAT	2020	(+)	CAACA	S000314

## Sheet: VcNY-YC5
Factor or Site Name	Loc	Str	Signal Sequence	SITE
ARR1AT	6	(-)	NGATT	S000454
CAATBOX1	9	(+)	CAAT	S000028
DOFCOREZM	15	(+)	AAAG	S000265
CACTFTPPCA1	93	(-)	YACT	S000449
CURECORECR	94	(-)	GTAC	S000493
CURECORECR	94	(+)	GTAC	S000493
CACTFTPPCA1	95	(+)	YACT	S000449
CACTFTPPCA1	106	(-)	YACT	S000449
CURECORECR	107	(-)	GTAC	S000493
CURECORECR	107	(+)	GTAC	S000493
CACTFTPPCA1	108	(+)	YACT	S000449
CAATBOX1	124	(+)	CAAT	S000028
LTRECOREATCOR15	130	(-)	CCGAC	S000153
DRE2COREZMRAB17	130	(-)	ACCGAC	S000402
DRECRTCOREAT	130	(-)	RCCGAC	S000418
CBFHV	130	(-)	RYCGAC	S000497
CCA1ATLHCB1	139	(-)	AAMAATCT	S000149
ARR1AT	139	(+)	NGATT	S000454
CACTFTPPCA1	163	(-)	YACT	S000449
ARFAT	171	(-)	TGTCTC	S000270
SURECOREATSULTR11	171	(+)	GAGAC	S000499
SP8BFIBSP8BIB	186	(+)	TACTATT	S000184
CACTFTPPCA1	186	(+)	YACT	S000449
TATABOXOSPAL	189	(+)	TATTTAA	S000400
DOFCOREZM	195	(+)	AAAG	S000265
NODCON1GM	195	(+)	AAAGAT	S000461
OSE1ROOTNODULE	195	(+)	AAAGAT	S000467
ARR1AT	197	(+)	NGATT	S000454
RBCSCONSENSUS	202	(-)	AATCCAA	S000127
ARR1AT	204	(+)	NGATT	S000454
ROOTMOTIFTAPOX1	210	(+)	ATATT	S000098
SEF4MOTIFGM7S	212	(+)	RTTTTTR	S000103
L1BOXATPDF1	217	(+)	TAAATGYA	S000386
MYBCORE	227	(+)	CNGTTR	S000176
AMYBOX1	231	(+)	TAACARA	S000020
MYBGAHV	231	(+)	TAACAAA	S000181
GAREAT	231	(+)	TAACAAR	S000439
TATABOX5	235	(-)	TTATTT	S000203
GAREAT	238	(+)	TAACAAR	S000439
GATABOX	245	(+)	GATA	S000039
GT1CONSENSUS	245	(+)	GRWAAW	S000198
IBOXCORE	245	(+)	GATAA	S000199
L1BOXATPDF1	247	(+)	TAAATGYA	S000386
MARTBOX	256	(+)	TTWTWTTWTT	S000067
MARTBOX	257	(+)	TTWTWTTWTT	S000067
MARTBOX	258	(+)	TTWTWTTWTT	S000067
MARTBOX	259	(+)	TTWTWTTWTT	S000067
MARTBOX	260	(+)	TTWTWTTWTT	S000067
MARTBOX	261	(+)	TTWTWTTWTT	S000067
PYRIMIDINEBOXHVEPB1	265	(+)	TTTTTTCC	S000298
GT1CONSENSUS	266	(-)	GRWAAW	S000198
GT1GMSCAM4	266	(-)	GAAAAA	S000453
GT1CONSENSUS	267	(-)	GRWAAW	S000198
PYRIMIDINEBOXOSRAMY1A	271	(+)	CCTTTT	S000259
DOFCOREZM	272	(-)	AAAG	S000265
GTGANTG10	287	(+)	GTGA	S000378
CCA1ATLHCB1	294	(-)	AAMAATCT	S000149
ARR1AT	294	(+)	NGATT	S000454
PYRIMIDINEBOXHVEPB1	297	(+)	TTTTTTCC	S000298
GT1CONSENSUS	298	(-)	GRWAAW	S000198
GT1GMSCAM4	298	(-)	GAAAAA	S000453
GT1CONSENSUS	299	(-)	GRWAAW	S000198
CACTFTPPCA1	314	(-)	YACT	S000449
EECCRCAH1	315	(-)	GANTTNC	S000494
POLASIG2	332	(+)	AATTAAA	S000081
-10PEHVPSBD	348	(-)	TATTCT	S000392
ROOTMOTIFTAPOX1	350	(-)	ATATT	S000098
CACTFTPPCA1	359	(-)	YACT	S000449
POLLEN1LELAT52	367	(+)	AGAAA	S000245
GT1CONSENSUS	368	(+)	GRWAAW	S000198
GT1GMSCAM4	368	(+)	GAAAAA	S000453
ANAERO1CONSENSUS	372	(+)	AAACAAA	S000477
RAV1AAT	384	(+)	CAACA	S000314
CARGCW8GAT	387	(-)	CWWWWWWWWG	S000431
CAATBOX1	387	(+)	CAAT	S000028
CARGCW8GAT	387	(+)	CWWWWWWWWG	S000431
ROOTMOTIFTAPOX1	388	(-)	ATATT	S000098
ROOTMOTIFTAPOX1	404	(-)	ATATT	S000098
CACTFTPPCA1	413	(+)	YACT	S000449
S1FBOXSORPS1L21	416	(-)	ATGGTA	S000223
CAATBOX1	420	(-)	CAAT	S000028
ELRECOREPCRP1	421	(+)	TTGACC	S000142
WBOXATNPR1	421	(+)	TTGAC	S000390
WRKY71OS	422	(+)	TGAC	S000447
WBOXNTERF3	422	(+)	TGACY	S000457
MYBCOREATCYCB1	429	(-)	AACGG	S000502
CACTFTPPCA1	436	(+)	YACT	S000449
ARR1AT	442	(+)	NGATT	S000454
CACTFTPPCA1	446	(+)	YACT	S000449
POLLEN1LELAT52	466	(+)	AGAAA	S000245
DOFCOREZM	469	(+)	AAAG	S000265
NODCON2GM	470	(-)	CTCTT	S000462
OSE2ROOTNODULE	470	(-)	CTCTT	S000468
CTRMCAMV35S	471	(-)	TCTCTCTCT	S000460
ARR1AT	480	(+)	NGATT	S000454
ARR1AT	497	(+)	NGATT	S000454
CAATBOX1	499	(-)	CAAT	S000028
WBOXATNPR1	500	(+)	TTGAC	S000390
BIHD1OS	501	(-)	TGTCA	S000498
WRKY71OS	501	(+)	TGAC	S000447
CACTFTPPCA1	506	(-)	YACT	S000449
CTRMCAMV35S	509	(-)	TCTCTCTCT	S000460
GAGAGMGSA1	510	(+)	GAGAGAGAGAGAGAGAGA	S000405
GAGA8HVBKN3	510	(+)	GAGAGAGAGAGAGAGA	S000427
CTRMCAMV35S	511	(-)	TCTCTCTCT	S000460
GAGAGMGSA1	512	(+)	GAGAGAGAGAGAGAGAGA	S000405
GAGA8HVBKN3	512	(+)	GAGAGAGAGAGAGAGA	S000427
CTRMCAMV35S	513	(-)	TCTCTCTCT	S000460
GAGAGMGSA1	514	(+)	GAGAGAGAGAGAGAGAGA	S000405
GAGA8HVBKN3	514	(+)	GAGAGAGAGAGAGAGA	S000427
CTRMCAMV35S	515	(-)	TCTCTCTCT	S000460
GAGAGMGSA1	516	(+)	GAGAGAGAGAGAGAGAGA	S000405
GAGA8HVBKN3	516	(+)	GAGAGAGAGAGAGAGA	S000427
CTRMCAMV35S	517	(-)	TCTCTCTCT	S000460
GAGAGMGSA1	518	(+)	GAGAGAGAGAGAGAGAGA	S000405
GAGA8HVBKN3	518	(+)	GAGAGAGAGAGAGAGA	S000427
CTRMCAMV35S	519	(-)	TCTCTCTCT	S000460
GAGAGMGSA1	520	(+)	GAGAGAGAGAGAGAGAGA	S000405
GAGA8HVBKN3	520	(+)	GAGAGAGAGAGAGAGA	S000427
CTRMCAMV35S	521	(-)	TCTCTCTCT	S000460
GAGAGMGSA1	522	(+)	GAGAGAGAGAGAGAGAGA	S000405
GAGA8HVBKN3	522	(+)	GAGAGAGAGAGAGAGA	S000427
CTRMCAMV35S	523	(-)	TCTCTCTCT	S000460
GAGAGMGSA1	524	(+)	GAGAGAGAGAGAGAGAGA	S000405
GAGA8HVBKN3	524	(+)	GAGAGAGAGAGAGAGA	S000427
CTRMCAMV35S	525	(-)	TCTCTCTCT	S000460
GAGAGMGSA1	526	(+)	GAGAGAGAGAGAGAGAGA	S000405
GAGA8HVBKN3	526	(+)	GAGAGAGAGAGAGAGA	S000427
CTRMCAMV35S	527	(-)	TCTCTCTCT	S000460
GAGAGMGSA1	528	(+)	GAGAGAGAGAGAGAGAGA	S000405
GAGA8HVBKN3	528	(+)	GAGAGAGAGAGAGAGA	S000427
CTRMCAMV35S	529	(-)	TCTCTCTCT	S000460
GAGAGMGSA1	530	(+)	GAGAGAGAGAGAGAGAGA	S000405
GAGA8HVBKN3	530	(+)	GAGAGAGAGAGAGAGA	S000427
CTRMCAMV35S	531	(-)	TCTCTCTCT	S000460
GAGA8HVBKN3	532	(+)	GAGAGAGAGAGAGAGA	S000427
CTRMCAMV35S	533	(-)	TCTCTCTCT	S000460
CTRMCAMV35S	535	(-)	TCTCTCTCT	S000460
CTRMCAMV35S	537	(-)	TCTCTCTCT	S000460
CTRMCAMV35S	539	(-)	TCTCTCTCT	S000460
EECCRCAH1	555	(+)	GANTTNC	S000494
MYBCOREATCYCB1	567	(+)	AACGG	S000502
INRNTPSADB	585	(-)	YTCANTYY	S000395
CACTFTPPCA1	587	(-)	YACT	S000449
GTGANTG10	588	(+)	GTGA	S000378
NONAMERATH4	594	(+)	AGATCGACG	S000147
CBFHV	596	(+)	RYCGAC	S000497
CGACGOSAMY3	598	(+)	CGACG	S000205
WBOXHVISO1	604	(+)	TGACT	S000442
WRKY71OS	604	(+)	TGAC	S000447
WBOXNTERF3	604	(+)	TGACY	S000457
GTGANTG10	616	(+)	GTGA	S000378
CBFHV	624	(+)	RYCGAC	S000497
CGACGOSAMY3	626	(+)	CGACG	S000205
CBFHV	637	(-)	RYCGAC	S000497
ARR1AT	639	(+)	NGATT	S000454
CAATBOX1	641	(-)	CAAT	S000028
ANAERO3CONSENSUS	653	(-)	TCATCAC	S000479
GTGANTG10	653	(+)	GTGA	S000378
GATABOX	663	(+)	GATA	S000039
NONAMERATH4	676	(+)	AGATCGACG	S000147
CBFHV	678	(+)	RYCGAC	S000497
CGACGOSAMY3	680	(+)	CGACG	S000205
ARR1AT	683	(+)	NGATT	S000454
GT1CORE	687	(-)	GGTTAA	S000125
DOFCOREZM	706	(+)	AAAG	S000265
CAATBOX1	720	(-)	CAAT	S000028
CCAATBOX1	720	(-)	CCAAT	S000030
GTGANTG10	739	(-)	GTGA	S000378
LTRECOREATCOR15	744	(+)	CCGAC	S000153
GT1CONSENSUS	750	(-)	GRWAAW	S000198
LTRECOREATCOR15	754	(+)	CCGAC	S000153
WBOXATNPR1	759	(+)	TTGAC	S000390
ASF1MOTIFCAMV	760	(+)	TGACG	S000024
WRKY71OS	760	(+)	TGAC	S000447
WBOXHVISO1	765	(-)	TGACT	S000442
WBOXNTERF3	765	(-)	TGACY	S000457
WBOXNTCHN48	765	(-)	CTGACY	S000508
WRKY71OS	766	(-)	TGAC	S000447
CACTFTPPCA1	769	(-)	YACT	S000449
ARE1	769	(+)	RGTGACNNNGC	S000022
GTGANTG10	770	(+)	GTGA	S000378
WRKY71OS	771	(+)	TGAC	S000447
WBOXNTERF3	771	(+)	TGACY	S000457
PRECONSCRHSP70A	784	(-)	SCGAYNRNNNNNNNNNNNNNNNHD	S000506
GTGANTG10	785	(-)	GTGA	S000378
LTRECOREATCOR15	796	(+)	CCGAC	S000153
PRECONSCRHSP70A	796	(+)	SCGAYNRNNNNNNNNNNNNNNNHD	S000506
LTRECOREATCOR15	803	(-)	CCGAC	S000153
DRE2COREZMRAB17	803	(-)	ACCGAC	S000402
DRECRTCOREAT	803	(-)	RCCGAC	S000418
CBFHV	803	(-)	RYCGAC	S000497
GTGANTG10	807	(+)	GTGA	S000378
WBOXHVISO1	808	(+)	TGACT	S000442
WRKY71OS	808	(+)	TGAC	S000447
WBOXNTERF3	808	(+)	TGACY	S000457
LTRECOREATCOR15	817	(+)	CCGAC	S000153
PRECONSCRHSP70A	817	(+)	SCGAYNRNNNNNNNNNNNNNNNHD	S000506
WBOXNTCHN48	828	(+)	CTGACY	S000508
WBOXHVISO1	829	(+)	TGACT	S000442
WRKY71OS	829	(+)	TGAC	S000447
WBOXNTERF3	829	(+)	TGACY	S000457
DOFCOREZM	832	(-)	AAAG	S000265
GT1CONSENSUS	833	(-)	GRWAAW	S000198
CACTFTPPCA1	843	(-)	YACT	S000449
SEBFCONSSTPR10A	844	(-)	YTGTCWC	S000391
GTGANTG10	844	(+)	GTGA	S000378
BIHD1OS	845	(-)	TGTCA	S000498
WRKY71OS	845	(+)	TGAC	S000447
RAV1AAT	848	(+)	CAACA	S000314
EBOXBNNAPA	855	(-)	CANNTG	S000144
MYCCONSENSUSAT	855	(-)	CANNTG	S000407
EBOXBNNAPA	855	(+)	CANNTG	S000144
MYCCONSENSUSAT	855	(+)	CANNTG	S000407
WBOXHVISO1	859	(+)	TGACT	S000442
WRKY71OS	859	(+)	TGAC	S000447
WBOXNTERF3	859	(+)	TGACY	S000457
SURECOREATSULTR11	872	(-)	GAGAC	S000499
PRECONSCRHSP70A	884	(-)	SCGAYNRNNNNNNNNNNNNNNNHD	S000506
LTRECOREATCOR15	903	(-)	CCGAC	S000153
DRECRTCOREAT	903	(-)	RCCGAC	S000418
CBFHV	903	(-)	RYCGAC	S000497
DRECRTCOREAT	907	(+)	RCCGAC	S000418
CBFHV	907	(+)	RYCGAC	S000497
LTRECOREATCOR15	908	(+)	CCGAC	S000153
GT1CONSENSUS	940	(+)	GRWAAW	S000198
ARR1AT	943	(-)	NGATT	S000454
CACTFTPPCA1	953	(-)	YACT	S000449
CACTFTPPCA1	956	(-)	YACT	S000449
BOXIINTPATPB	970	(-)	ATAGAA	S000296
ARR1AT	1004	(-)	NGATT	S000454
NODCON2GM	1016	(+)	CTCTT	S000462
OSE2ROOTNODULE	1016	(+)	CTCTT	S000468
DOFCOREZM	1018	(-)	AAAG	S000265
GT1MOTIFPSRBCS	1020	(+)	KWGTGRWAAWRW	S000051
GTGANTG10	1022	(+)	GTGA	S000378
-300ELEMENT	1023	(+)	TGHAAARK	S000122
GT1CONSENSUS	1024	(+)	GRWAAW	S000198
GT1GMSCAM4	1024	(+)	GAAAAA	S000453
DOFCOREZM	1027	(+)	AAAG	S000265
NODCON2GM	1028	(-)	CTCTT	S000462
OSE2ROOTNODULE	1028	(-)	CTCTT	S000468
CACTFTPPCA1	1039	(-)	YACT	S000449
ANAERO1CONSENSUS	1045	(+)	AAACAAA	S000477
ARR1AT	1050	(-)	NGATT	S000454
DOFCOREZM	1058	(+)	AAAG	S000265
PYRIMIDINEBOXOSRAMY1A	1063	(+)	CCTTTT	S000259
DOFCOREZM	1064	(-)	AAAG	S000265
GATABOX	1079	(-)	GATA	S000039
MYBST1	1079	(-)	GGATA	S000180
ROOTMOTIFTAPOX1	1090	(+)	ATATT	S000098
SURE1STPAT21	1101	(-)	AATAGAAAA	S000186
POLLEN1LELAT52	1102	(-)	AGAAA	S000245
BOXIINTPATPB	1103	(-)	ATAGAA	S000296
ARR1AT	1113	(-)	NGATT	S000454
PYRIMIDINEBOXOSRAMY1A	1119	(+)	CCTTTT	S000259
DOFCOREZM	1120	(-)	AAAG	S000265
POLLEN1LELAT52	1122	(-)	AGAAA	S000245
GAREAT	1125	(-)	TAACAAR	S000439
TATABOX4	1129	(-)	TATATAA	S000111
BIHD1OS	1136	(-)	TGTCA	S000498
WRKY71OS	1136	(+)	TGAC	S000447
CACTFTPPCA1	1139	(+)	YACT	S000449
TATABOX5	1143	(-)	TTATTT	S000203
NODCON2GM	1147	(-)	CTCTT	S000462
OSE2ROOTNODULE	1147	(-)	CTCTT	S000468
POLLEN1LELAT52	1150	(+)	AGAAA	S000245
ARR1AT	1153	(-)	NGATT	S000454
CARGCW8GAT	1156	(-)	CWWWWWWWWG	S000431
GATABOX	1165	(+)	GATA	S000039
CACTFTPPCA1	1168	(-)	YACT	S000449
POLLEN1LELAT52	1179	(+)	AGAAA	S000245
P1BS	1199	(-)	GNATATNC	S000459
P1BS	1199	(+)	GNATATNC	S000459
EBOXBNNAPA	1200	(-)	CANNTG	S000144
CATATGGMSAUR	1200	(-)	CATATG	S000370
MYCCONSENSUSAT	1200	(-)	CANNTG	S000407
EBOXBNNAPA	1200	(+)	CANNTG	S000144
CATATGGMSAUR	1200	(+)	CATATG	S000370
MYCCONSENSUSAT	1200	(+)	CANNTG	S000407
CANBNNAPA	1206	(+)	CNAACAC	S000148
RAV1AAT	1207	(+)	CAACA	S000314
CACTFTPPCA1	1210	(+)	YACT	S000449
TAAAGSTKST1	1213	(+)	TAAAG	S000387
DOFCOREZM	1214	(+)	AAAG	S000265
NODCON1GM	1214	(+)	AAAGAT	S000461
OSE1ROOTNODULE	1214	(+)	AAAGAT	S000467
CARGCW8GAT	1221	(-)	CWWWWWWWWG	S000431
CARGCW8GAT	1221	(+)	CWWWWWWWWG	S000431
CAATBOX1	1227	(-)	CAAT	S000028
ARR1AT	1238	(-)	NGATT	S000454
RAV1AAT	1248	(+)	CAACA	S000314
RAV1AAT	1251	(+)	CAACA	S000314
PYRIMIDINEBOXOSRAMY1A	1256	(-)	CCTTTT	S000259
DOFCOREZM	1257	(+)	AAAG	S000265
CARGCW8GAT	1262	(-)	CWWWWWWWWG	S000431
CARGCW8GAT	1262	(+)	CWWWWWWWWG	S000431
DOFCOREZM	1268	(+)	AAAG	S000265
NODCON2GM	1269	(-)	CTCTT	S000462
OSE2ROOTNODULE	1269	(-)	CTCTT	S000468
CAATBOX1	1294	(-)	CAAT	S000028
WBOXATNPR1	1295	(+)	TTGAC	S000390
WBOXHVISO1	1296	(+)	TGACT	S000442
WRKY71OS	1296	(+)	TGAC	S000447
WBOXNTERF3	1296	(+)	TGACY	S000457
ARR1AT	1302	(+)	NGATT	S000454
ARR1AT	1307	(+)	NGATT	S000454
E2FCONSENSUS	1309	(+)	WTTSSCSS	S000476
ARR1AT	1315	(+)	NGATT	S000454
GTGANTG10	1319	(-)	GTGA	S000378
CACTFTPPCA1	1320	(+)	YACT	S000449
ARR1AT	1326	(+)	NGATT	S000454
GTGANTG10	1330	(-)	GTGA	S000378
CACTFTPPCA1	1331	(+)	YACT	S000449
ARR1AT	1344	(+)	NGATT	S000454
GATABOX	1364	(-)	GATA	S000039
GATABOX	1368	(+)	GATA	S000039
IBOXCORE	1368	(+)	GATAA	S000199
SEF3MOTIFGM	1371	(+)	AACCCA	S000115
CACTFTPPCA1	1375	(+)	YACT	S000449
ARR1AT	1380	(-)	NGATT	S000454
GATABOX	1385	(-)	GATA	S000039
ARR1AT	1390	(-)	NGATT	S000454
CURECORECR	1394	(-)	GTAC	S000493
CURECORECR	1394	(+)	GTAC	S000493
CAATBOX1	1397	(+)	CAAT	S000028
CAATBOX1	1406	(-)	CAAT	S000028
ARR1AT	1412	(-)	NGATT	S000454
RBCSCONSENSUS	1417	(-)	AATCCAA	S000127
ARR1AT	1419	(+)	NGATT	S000454
WBOXATNPR1	1424	(+)	TTGAC	S000390
BIHD1OS	1425	(-)	TGTCA	S000498
WRKY71OS	1425	(+)	TGAC	S000447
CAATBOX1	1441	(+)	CAAT	S000028
GTGANTG10	1451	(-)	GTGA	S000378
CACTFTPPCA1	1454	(+)	YACT	S000449
WBOXNTCHN48	1459	(+)	CTGACY	S000508
WRKY71OS	1460	(+)	TGAC	S000447
WBOXNTERF3	1460	(+)	TGACY	S000457
GTGANTG10	1470	(+)	GTGA	S000378
ARR1AT	1479	(+)	NGATT	S000454
GT1CONSENSUS	1481	(-)	GRWAAW	S000198
IBOXCORE	1482	(-)	GATAA	S000199
SREATMSD	1482	(+)	TTATCC	S000470
GATABOX	1483	(-)	GATA	S000039
MYBST1	1483	(-)	GGATA	S000180
REBETALGLHCB21	1483	(-)	CGGATA	S000363
DOFCOREZM	1489	(-)	AAAG	S000265
ARR1AT	1502	(+)	NGATT	S000454
CIACADIANLELHC	1503	(-)	CAANNNNATC	S000252
E2FCONSENSUS	1525	(-)	WTTSSCSS	S000476
DOFCOREZM	1538	(-)	AAAG	S000265
MYBST1	1544	(+)	GGATA	S000180
GATABOX	1545	(+)	GATA	S000039
CACTFTPPCA1	1548	(-)	YACT	S000449
POLASIG2	1551	(+)	AATTAAA	S000081
DOFCOREZM	1556	(+)	AAAG	S000265
BOXIINTPATPB	1571	(-)	ATAGAA	S000296
GATABOX	1574	(-)	GATA	S000039
MYBST1	1574	(-)	GGATA	S000180
ARR1AT	1580	(+)	NGATT	S000454
CAATBOX1	1582	(-)	CAAT	S000028
GT1CONSENSUS	1589	(-)	GRWAAW	S000198
GT1GMSCAM4	1589	(-)	GAAAAA	S000453
CAATBOX1	1594	(+)	CAAT	S000028
QELEMENTZMZM13	1604	(+)	AGGTCA	S000254
WBOXNTERF3	1605	(-)	TGACY	S000457
WRKY71OS	1606	(-)	TGAC	S000447
GTGANTG10	1607	(-)	GTGA	S000378
RHERPATEXPA7	1607	(+)	KCACGW	S000512
CACGTGMOTIF	1608	(-)	CACGTG	S000042
EBOXBNNAPA	1608	(-)	CANNTG	S000144
MYCCONSENSUSAT	1608	(-)	CANNTG	S000407
ABRELATERD1	1608	(-)	ACGTG	S000414
CACGTGMOTIF	1608	(+)	CACGTG	S000042
EBOXBNNAPA	1608	(+)	CANNTG	S000144
MYCCONSENSUSAT	1608	(+)	CANNTG	S000407
ABRERATCAL	1608	(+)	MACGYGB	S000507
ACGTATERD1	1609	(-)	ACGT	S000415
RHERPATEXPA7	1609	(-)	KCACGW	S000512
ABRELATERD1	1609	(+)	ACGTG	S000414
ACGTATERD1	1609	(+)	ACGT	S000415
CAATBOX1	1614	(+)	CAAT	S000028
BOXIINTPATPB	1624	(-)	ATAGAA	S000296
CACTFTPPCA1	1637	(-)	YACT	S000449
SORLIP1AT	1640	(+)	GCCAC	S000482
EBOXBNNAPA	1653	(-)	CANNTG	S000144
MYCCONSENSUSAT	1653	(-)	CANNTG	S000407
CAATBOX1	1653	(+)	CAAT	S000028
EBOXBNNAPA	1653	(+)	CANNTG	S000144
MYCCONSENSUSAT	1653	(+)	CANNTG	S000407
CAATBOX1	1655	(-)	CAAT	S000028
WBOXNTERF3	1663	(-)	TGACY	S000457
WRKY71OS	1664	(-)	TGAC	S000447
GTGANTG10	1665	(-)	GTGA	S000378
CAATBOX1	1668	(+)	CAAT	S000028
GATABOX	1681	(+)	GATA	S000039
GATABOX	1685	(+)	GATA	S000039
WBOXHVISO1	1689	(+)	TGACT	S000442
WRKY71OS	1689	(+)	TGAC	S000447
WBOXNTERF3	1689	(+)	TGACY	S000457
CACTFTPPCA1	1700	(-)	YACT	S000449
-300ELEMENT	1702	(+)	TGHAAARK	S000122
CAATBOX1	1713	(-)	CAAT	S000028
MYB1AT	1726	(+)	WAACCA	S000408
REALPHALGLHCB21	1727	(+)	AACCAA	S000362
ARR1AT	1732	(-)	NGATT	S000454
DOFCOREZM	1746	(-)	AAAG	S000265
TAAAGSTKST1	1746	(-)	TAAAG	S000387
GT1CONSENSUS	1747	(-)	GRWAAW	S000198
CACTFTPPCA1	1759	(-)	YACT	S000449
ROOTMOTIFTAPOX1	1763	(-)	ATATT	S000098
ROOTMOTIFTAPOX1	1764	(+)	ATATT	S000098
CAATBOX1	1778	(+)	CAAT	S000028
CCAATBOX1	1785	(+)	CCAAT	S000030
CAATBOX1	1786	(+)	CAAT	S000028
POLASIG3	1788	(-)	AATAAT	S000088
MARTBOX	1789	(+)	TTWTWTTWTT	S000067
TATABOX5	1789	(+)	TTATTT	S000203
REALPHALGLHCB21	1797	(-)	AACCAA	S000362
CACTFTPPCA1	1805	(-)	YACT	S000449
CARGCW8GAT	1812	(-)	CWWWWWWWWG	S000431
CARGCW8GAT	1812	(+)	CWWWWWWWWG	S000431
ROOTMOTIFTAPOX1	1815	(-)	ATATT	S000098
ROOTMOTIFTAPOX1	1816	(+)	ATATT	S000098
CAATBOX1	1818	(-)	CAAT	S000028
CACTFTPPCA1	1823	(-)	YACT	S000449
GTGANTG10	1824	(+)	GTGA	S000378
CACTFTPPCA1	1834	(+)	YACT	S000449
INRNTPSADB	1837	(+)	YTCANTYY	S000395
POLLEN1LELAT52	1841	(-)	AGAAA	S000245
GTGANTG10	1849	(+)	GTGA	S000378
WRKY71OS	1850	(+)	TGAC	S000447
WBOXNTERF3	1850	(+)	TGACY	S000457
CAATBOX1	1855	(-)	CAAT	S000028
DOFCOREZM	1860	(-)	AAAG	S000265
GTGANTG10	1876	(-)	GTGA	S000378
CAATBOX1	1879	(+)	CAAT	S000028
GTGANTG10	1883	(-)	GTGA	S000378
CACTFTPPCA1	1903	(-)	YACT	S000449
CURECORECR	1904	(-)	GTAC	S000493
CURECORECR	1904	(+)	GTAC	S000493
ROOTMOTIFTAPOX1	1908	(+)	ATATT	S000098
CAATBOX1	1910	(-)	CAAT	S000028
CCAATBOX1	1910	(-)	CCAAT	S000030
RBCSCONSENSUS	1911	(-)	AATCCAA	S000127
ARR1AT	1913	(+)	NGATT	S000454
CCAATBOX1	1928	(+)	CCAAT	S000030
CAATBOX1	1929	(+)	CAAT	S000028
GT1CONSENSUS	1937	(+)	GRWAAW	S000198
GT1CONSENSUS	1938	(+)	GRWAAW	S000198
GT1GMSCAM4	1938	(+)	GAAAAA	S000453
CCA1ATLHCB1	1939	(+)	AAMAATCT	S000149
ARR1AT	1942	(-)	NGATT	S000454
DOFCOREZM	1956	(-)	AAAG	S000265
TAAAGSTKST1	1956	(-)	TAAAG	S000387
ROOTMOTIFTAPOX1	1973	(-)	ATATT	S000098
CACTFTPPCA1	1984	(+)	YACT	S000449
CACTFTPPCA1	1990	(-)	YACT	S000449
POLASIG1	2006	(-)	AATAAA	S000080
CAATBOX1	2009	(-)	CAAT	S000028
CACTFTPPCA1	2015	(+)	YACT	S000449
ARR1AT	2023	(-)	NGATT	S000454

## Sheet: VcNY-YC6
Factor or Site Name	Loc	Str	Signal Sequence	SITE
ARR1AT	2	(+)	NGATT	S000454
CARGCW8GAT	14	(-)	CWWWWWWWWG	S000431
CARGCW8GAT	14	(+)	CWWWWWWWWG	S000431
POLASIG1	17	(-)	AATAAA	S000080
CAATBOX1	20	(-)	CAAT	S000028
CEREGLUBOX2PSLEGA	22	(+)	TGAAAACT	S000033
NTBBF1ARROLB	27	(+)	ACTTTA	S000273
DOFCOREZM	28	(-)	AAAG	S000265
TAAAGSTKST1	28	(-)	TAAAG	S000387
POLASIG1	29	(-)	AATAAA	S000080
TATABOX5	30	(+)	TTATTT	S000203
GTGANTG10	35	(-)	GTGA	S000378
RHERPATEXPA7	35	(+)	KCACGW	S000512
ABRELATERD1	36	(-)	ACGTG	S000414
ACGTATERD1	37	(-)	ACGT	S000415
ACGTATERD1	37	(+)	ACGT	S000415
CAATBOX1	44	(+)	CAAT	S000028
ROOTMOTIFTAPOX1	45	(-)	ATATT	S000098
GATABOX	49	(-)	GATA	S000039
ANAERO1CONSENSUS	71	(+)	AAACAAA	S000477
AACACOREOSGLUB1	72	(+)	AACAAAC	S000353
ANAERO1CONSENSUS	75	(+)	AAACAAA	S000477
TATABOX5	79	(-)	TTATTT	S000203
POLASIG3	80	(+)	AATAAT	S000088
POLASIG3	83	(+)	AATAAT	S000088
GATABOX	89	(+)	GATA	S000039
GT1CONSENSUS	89	(+)	GRWAAW	S000198
IBOXCORE	89	(+)	GATAA	S000199
ARR1AT	93	(-)	NGATT	S000454
GATABOX	98	(+)	GATA	S000039
IBOXCORE	98	(+)	GATAA	S000199
POLASIG2	108	(+)	AATTAAA	S000081
ARR1AT	131	(+)	NGATT	S000454
NODCON2GM	140	(-)	CTCTT	S000462
OSE2ROOTNODULE	140	(-)	CTCTT	S000468
CACTFTPPCA1	153	(-)	YACT	S000449
RAV1AAT	157	(+)	CAACA	S000314
CARGCW8GAT	160	(-)	CWWWWWWWWG	S000431
CAATBOX1	160	(+)	CAAT	S000028
CARGCW8GAT	160	(+)	CWWWWWWWWG	S000431
POLASIG1	161	(+)	AATAAA	S000080
DOFCOREZM	166	(+)	AAAG	S000265
CACTFTPPCA1	168	(-)	YACT	S000449
TAAAGSTKST1	170	(+)	TAAAG	S000387
DOFCOREZM	171	(+)	AAAG	S000265
GT1CONSENSUS	177	(+)	GRWAAW	S000198
CAATBOX1	187	(+)	CAAT	S000028
GT1CONSENSUS	191	(-)	GRWAAW	S000198
CACTFTPPCA1	197	(+)	YACT	S000449
MYB1AT	200	(-)	WAACCA	S000408
GT1CONSENSUS	203	(-)	GRWAAW	S000198
GT1GMSCAM4	203	(-)	GAAAAA	S000453
POLLEN1LELAT52	210	(+)	AGAAA	S000245
ARR1AT	225	(+)	NGATT	S000454
POLLEN1LELAT52	232	(+)	AGAAA	S000245
CACTFTPPCA1	262	(-)	YACT	S000449
GTGANTG10	263	(+)	GTGA	S000378
CURECORECR	271	(-)	GTAC	S000493
CURECORECR	271	(+)	GTAC	S000493
TBOXATGAPB	281	(-)	ACTTTG	S000383
DOFCOREZM	282	(+)	AAAG	S000265
CACTFTPPCA1	297	(-)	YACT	S000449
CURECORECR	298	(-)	GTAC	S000493
CURECORECR	298	(+)	GTAC	S000493
CACTFTPPCA1	301	(+)	YACT	S000449
CURECORECR	315	(-)	GTAC	S000493
CURECORECR	315	(+)	GTAC	S000493
EBOXBNNAPA	331	(-)	CANNTG	S000144
MYCCONSENSUSAT	331	(-)	CANNTG	S000407
MYCATERD1	331	(-)	CATGTG	S000413
EBOXBNNAPA	331	(+)	CANNTG	S000144
MYCATRD22	331	(+)	CACATG	S000174
MYCCONSENSUSAT	331	(+)	CANNTG	S000407
MARTBOX	337	(+)	TTWTWTTWTT	S000067
MARTBOX	338	(+)	TTWTWTTWTT	S000067
SEF4MOTIFGM7S	347	(-)	RTTTTTR	S000103
ARR1AT	351	(-)	NGATT	S000454
INRNTPSADB	355	(+)	YTCANTYY	S000395
SEBFCONSSTPR10A	361	(+)	YTGTCWC	S000391
ARR1AT	367	(+)	NGATT	S000454
CAATBOX1	369	(-)	CAAT	S000028
DOFCOREZM	373	(+)	AAAG	S000265
SEF4MOTIFGM7S	385	(+)	RTTTTTR	S000103
SEF4MOTIFGM7S	395	(-)	RTTTTTR	S000103
MYB1AT	398	(+)	WAACCA	S000408
TATABOX5	406	(+)	TTATTT	S000203
RAV1AAT	411	(-)	CAACA	S000314
ANAERO1CONSENSUS	420	(+)	AAACAAA	S000477
GT1CONSENSUS	431	(+)	GRWAAW	S000198
MYBCOREATCYCB1	435	(+)	AACGG	S000502
POLASIG1	441	(-)	AATAAA	S000080
CURECORECR	455	(-)	GTAC	S000493
CURECORECR	455	(+)	GTAC	S000493
BIHD1OS	472	(-)	TGTCA	S000498
WRKY71OS	472	(+)	TGAC	S000447
PRECONSCRHSP70A	481	(+)	SCGAYNRNNNNNNNNNNNNNNNHD	S000506
GATABOX	491	(+)	GATA	S000039
GT1CONSENSUS	491	(+)	GRWAAW	S000198
IBOXCORE	491	(+)	GATAA	S000199
TAAAGSTKST1	493	(+)	TAAAG	S000387
DOFCOREZM	494	(+)	AAAG	S000265
DOFCOREZM	519	(+)	AAAG	S000265
NODCON2GM	525	(+)	CTCTT	S000462
OSE2ROOTNODULE	525	(+)	CTCTT	S000468
SURECOREATSULTR11	541	(+)	GAGAC	S000499
POLLEN1LELAT52	554	(+)	AGAAA	S000245
DOFCOREZM	556	(+)	AAAG	S000265
CACTFTPPCA1	561	(+)	YACT	S000449
MYB1AT	566	(-)	WAACCA	S000408
EBOXBNNAPA	578	(-)	CANNTG	S000144
MYCCONSENSUSAT	578	(-)	CANNTG	S000407
EBOXBNNAPA	578	(+)	CANNTG	S000144
MYCCONSENSUSAT	578	(+)	CANNTG	S000407
CURECORECR	586	(-)	GTAC	S000493
CURECORECR	586	(+)	GTAC	S000493
RBCSCONSENSUS	591	(-)	AATCCAA	S000127
ARR1AT	593	(+)	NGATT	S000454
EECCRCAH1	594	(+)	GANTTNC	S000494
MYBCORE	602	(+)	CNGTTR	S000176
TBOXATGAPB	613	(-)	ACTTTG	S000383
DOFCOREZM	614	(+)	AAAG	S000265
CACTFTPPCA1	616	(-)	YACT	S000449
TATCCAOSAMY	622	(-)	TATCCA	S000403
MYBST1	623	(+)	GGATA	S000180
CIACADIANLELHC	624	(-)	CAANNNNATC	S000252
GATABOX	624	(+)	GATA	S000039
ARR1AT	628	(+)	NGATT	S000454
CAATBOX1	630	(-)	CAAT	S000028
ARR1AT	632	(+)	NGATT	S000454
BOXLCOREDCPAL	686	(-)	ACCWWCC	S000492
CIACADIANLELHC	687	(-)	CAANNNNATC	S000252
MYB1AT	689	(-)	WAACCA	S000408
WBOXATNPR1	694	(+)	TTGAC	S000390
BIHD1OS	695	(-)	TGTCA	S000498
WRKY71OS	695	(+)	TGAC	S000447
SURECOREATSULTR11	709	(+)	GAGAC	S000499
DOFCOREZM	725	(-)	AAAG	S000265
POLLEN1LELAT52	726	(-)	AGAAA	S000245
CACTFTPPCA1	735	(-)	YACT	S000449
GT1CONSENSUS	741	(-)	GRWAAW	S000198
GT1GMSCAM4	741	(-)	GAAAAA	S000453
POLLEN1LELAT52	743	(-)	AGAAA	S000245
RHERPATEXPA7	754	(-)	KCACGW	S000512
GTGANTG10	756	(+)	GTGA	S000378
ARR1AT	759	(-)	NGATT	S000454
NODCON2GM	764	(+)	CTCTT	S000462
OSE2ROOTNODULE	764	(+)	CTCTT	S000468
RHERPATEXPA7	783	(-)	KCACGW	S000512
DOFCOREZM	788	(-)	AAAG	S000265
TAAAGSTKST1	788	(-)	TAAAG	S000387
EBOXBNNAPA	817	(-)	CANNTG	S000144
MYCCONSENSUSAT	817	(-)	CANNTG	S000407
EBOXBNNAPA	817	(+)	CANNTG	S000144
MYCCONSENSUSAT	817	(+)	CANNTG	S000407
PRECONSCRHSP70A	828	(-)	SCGAYNRNNNNNNNNNNNNNNNHD	S000506
POLASIG1	833	(+)	AATAAA	S000080
SEF4MOTIFGM7S	835	(-)	RTTTTTR	S000103
ARR1AT	839	(-)	NGATT	S000454
EBOXBNNAPA	842	(-)	CANNTG	S000144
MYCCONSENSUSAT	842	(-)	CANNTG	S000407
EBOXBNNAPA	842	(+)	CANNTG	S000144
MYCCONSENSUSAT	842	(+)	CANNTG	S000407
LTRECOREATCOR15	847	(-)	CCGAC	S000153
GATABOX	857	(-)	GATA	S000039
CAATBOX1	861	(-)	CAAT	S000028
ANAERO2CONSENSUS	871	(-)	AGCAGC	S000478
ARR1AT	890	(-)	NGATT	S000454
MYBCORE	894	(+)	CNGTTR	S000176
RAV1AAT	895	(-)	CAACA	S000314
AUXREPSIAA4	900	(-)	KGTCCCAT	S000026
MYBST1	910	(+)	GGATA	S000180
GATABOX	911	(+)	GATA	S000039
CURECORECR	918	(-)	GTAC	S000493
CURECORECR	918	(+)	GTAC	S000493
BIHD1OS	924	(+)	TGTCA	S000498
WBOXATNPR1	925	(-)	TTGAC	S000390
WRKY71OS	925	(-)	TGAC	S000447
EBOXBNNAPA	927	(-)	CANNTG	S000144
MYCCONSENSUSAT	927	(-)	CANNTG	S000407
EBOXBNNAPA	927	(+)	CANNTG	S000144
MYCCONSENSUSAT	927	(+)	CANNTG	S000407
CURECORECR	939	(-)	GTAC	S000493
CURECORECR	939	(+)	GTAC	S000493
EBOXBNNAPA	947	(-)	CANNTG	S000144
MYCCONSENSUSAT	947	(-)	CANNTG	S000407
MYCATERD1	947	(-)	CATGTG	S000413
EBOXBNNAPA	947	(+)	CANNTG	S000144
MYCATRD22	947	(+)	CACATG	S000174
MYCCONSENSUSAT	947	(+)	CANNTG	S000407
S1FBOXSORPS1L21	950	(+)	ATGGTA	S000223
CURECORECR	988	(-)	GTAC	S000493
CURECORECR	988	(+)	GTAC	S000493
CURECORECR	1010	(-)	GTAC	S000493
CURECORECR	1010	(+)	GTAC	S000493
ARR1AT	1038	(+)	NGATT	S000454
CIACADIANLELHC	1039	(-)	CAANNNNATC	S000252
ANAERO1CONSENSUS	1041	(-)	AAACAAA	S000477
LTRECOREATCOR15	1055	(+)	CCGAC	S000153
CAREOSREP1	1065	(-)	CAACTC	S000421
CURECORECR	1078	(-)	GTAC	S000493
CURECORECR	1078	(+)	GTAC	S000493
DOFCOREZM	1094	(-)	AAAG	S000265
CAATBOX1	1104	(-)	CAAT	S000028
CCAATBOX1	1104	(-)	CCAAT	S000030
CAATBOX1	1129	(-)	CAAT	S000028
CCAATBOX1	1129	(-)	CCAAT	S000030
DPBFCOREDCDC3	1141	(+)	ACACNNG	S000292
GT1CONSENSUS	1151	(-)	GRWAAW	S000198
CAATBOX1	1161	(-)	CAAT	S000028
EBOXBNNAPA	1170	(-)	CANNTG	S000144
MYCCONSENSUSAT	1170	(-)	CANNTG	S000407
EBOXBNNAPA	1170	(+)	CANNTG	S000144
MYCCONSENSUSAT	1170	(+)	CANNTG	S000407
GT1CORE	1184	(-)	GGTTAA	S000125
CACTFTPPCA1	1192	(+)	YACT	S000449
DOFCOREZM	1194	(-)	AAAG	S000265
DPBFCOREDCDC3	1203	(-)	ACACNNG	S000292
GTGANTG10	1225	(+)	GTGA	S000378
WBOXATNPR1	1231	(+)	TTGAC	S000390
BIHD1OS	1232	(-)	TGTCA	S000498
WRKY71OS	1232	(+)	TGAC	S000447
REALPHALGLHCB21	1236	(+)	AACCAA	S000362
CCAATBOX1	1238	(+)	CCAAT	S000030
CAATBOX1	1239	(+)	CAAT	S000028
ARR1AT	1246	(+)	NGATT	S000454
CAATBOX1	1248	(-)	CAAT	S000028
SORLIP1AT	1251	(-)	GCCAC	S000482
SV40COREENHAN	1257	(+)	GTGGWWHG	S000123
MYB1AT	1258	(-)	WAACCA	S000408
WBBOXPCWRKY1	1261	(+)	TTTGACY	S000310
ELRECOREPCRP1	1262	(+)	TTGACC	S000142
WBOXATNPR1	1262	(+)	TTGAC	S000390
WRKY71OS	1263	(+)	TGAC	S000447
WBOXNTERF3	1263	(+)	TGACY	S000457
GTGANTG10	1282	(-)	GTGA	S000378
DOFCOREZM	1286	(-)	AAAG	S000265
DOFCOREZM	1292	(-)	AAAG	S000265
CACTFTPPCA1	1298	(-)	YACT	S000449
CURECORECR	1299	(-)	GTAC	S000493
CURECORECR	1299	(+)	GTAC	S000493
RYREPEATBNNAPA	1306	(-)	CATGCA	S000264
RYREPEATBNNAPA	1308	(+)	CATGCA	S000264
CCAATBOX1	1317	(+)	CCAAT	S000030
CAATBOX1	1318	(+)	CAAT	S000028
ROOTMOTIFTAPOX1	1319	(-)	ATATT	S000098
GATABOX	1321	(-)	GATA	S000039
MYBST1	1321	(-)	GGATA	S000180
-300ELEMENT	1330	(-)	TGHAAARK	S000122
DOFCOREZM	1331	(-)	AAAG	S000265
DOFCOREZM	1347	(-)	AAAG	S000265
CRTDREHVCBF2	1351	(-)	GTCGAC	S000411
CBFHV	1351	(-)	RYCGAC	S000497
CRTDREHVCBF2	1351	(+)	GTCGAC	S000411
CBFHV	1351	(+)	RYCGAC	S000497
CGACGOSAMY3	1353	(+)	CGACG	S000205
ACGTATERD1	1355	(-)	ACGT	S000415
ACGTATERD1	1355	(+)	ACGT	S000415
DOFCOREZM	1360	(-)	AAAG	S000265
GT1CORE	1363	(-)	GGTTAA	S000125
MYB1AT	1364	(+)	WAACCA	S000408
RAV1AAT	1370	(+)	CAACA	S000314
AACACOREOSGLUB1	1371	(+)	AACAAAC	S000353
PYRIMIDINEBOXOSRAMY1A	1378	(+)	CCTTTT	S000259
DOFCOREZM	1379	(-)	AAAG	S000265
GT1CONSENSUS	1380	(-)	GRWAAW	S000198
GT1GMSCAM4	1380	(-)	GAAAAA	S000453
POLLEN1LELAT52	1382	(-)	AGAAA	S000245
DOFCOREZM	1385	(-)	AAAG	S000265
TAAAGSTKST1	1385	(-)	TAAAG	S000387
GATABOX	1393	(-)	GATA	S000039
BOXIINTPATPB	1409	(+)	ATAGAA	S000296
BIHD1OS	1435	(+)	TGTCA	S000498
WRKY71OS	1436	(-)	TGAC	S000447
CAREOSREP1	1458	(+)	CAACTC	S000421
GATABOX	1465	(-)	GATA	S000039
POLASIG3	1476	(-)	AATAAT	S000088
TATABOX5	1477	(+)	TTATTT	S000203
RAV1AAT	1482	(-)	CAACA	S000314
INRNTPSADB	1488	(+)	YTCANTYY	S000395
GT1CONSENSUS	1491	(-)	GRWAAW	S000198
CACTFTPPCA1	1506	(-)	YACT	S000449
GATABOX	1508	(-)	GATA	S000039
GATABOX	1512	(-)	GATA	S000039
DOFCOREZM	1527	(-)	AAAG	S000265
ANAERO1CONSENSUS	1528	(-)	AAACAAA	S000477
NODCON2GM	1543	(+)	CTCTT	S000462
OSE2ROOTNODULE	1543	(+)	CTCTT	S000468
GTGANTG10	1556	(-)	GTGA	S000378
CACTFTPPCA1	1557	(+)	YACT	S000449
GATABOX	1560	(-)	GATA	S000039
CACTFTPPCA1	1566	(+)	YACT	S000449
GTGANTG10	1574	(-)	GTGA	S000378
CACTFTPPCA1	1575	(+)	YACT	S000449
GATABOX	1580	(+)	GATA	S000039
CACTFTPPCA1	1595	(+)	YACT	S000449
CRTDREHVCBF2	1611	(-)	GTCGAC	S000411
CBFHV	1611	(-)	RYCGAC	S000497
CRTDREHVCBF2	1611	(+)	GTCGAC	S000411
CBFHV	1611	(+)	RYCGAC	S000497
HEXAMERATH4	1613	(-)	CCGTCG	S000146
CGACGOSAMY3	1613	(+)	CGACG	S000205
LTRECOREATCOR15	1627	(+)	CCGAC	S000153
RAV1AAT	1631	(+)	CAACA	S000314
CACTFTPPCA1	1641	(+)	YACT	S000449
DOFCOREZM	1652	(+)	AAAG	S000265
CAATBOX1	1660	(+)	CAAT	S000028
POLASIG3	1661	(+)	AATAAT	S000088
CAATBOX1	1668	(+)	CAAT	S000028
PREATPRODH	1670	(-)	ACTCAT	S000450
GLMHVCHORD	1670	(-)	RTGASTCAT	S000451
-300MOTIFZMZEIN	1670	(+)	RTGAGTCAT	S000002
GLMHVCHORD	1670	(+)	RTGASTCAT	S000451
GCN4OSGLUB1	1671	(+)	TGAGTCA	S000277
WBOXHVISO1	1673	(-)	TGACT	S000442
WBOXNTERF3	1673	(-)	TGACY	S000457
WRKY71OS	1674	(-)	TGAC	S000447
UP2ATMSD	1696	(-)	AAACCCTA	S000472
CAATBOX1	1704	(+)	CAAT	S000028
GATABOX	1732	(-)	GATA	S000039
MYBCORE	1740	(-)	CNGTTR	S000176
GTGANTG10	1745	(+)	GTGA	S000378
ARR1AT	1746	(+)	NGATT	S000454
CAATBOX1	1748	(-)	CAAT	S000028
CCAATBOX1	1748	(-)	CCAAT	S000030
CCAATBOX1	1753	(+)	CCAAT	S000030
LEAFYATAG	1753	(+)	CCAATGT	S000432
CAATBOX1	1754	(+)	CAAT	S000028
ARFAT	1757	(+)	TGTCTC	S000270
SURECOREATSULTR11	1758	(-)	GAGAC	S000499
ROOTMOTIFTAPOX1	1763	(+)	ATATT	S000098
GATABOX	1778	(+)	GATA	S000039
GT1CONSENSUS	1778	(+)	GRWAAW	S000198
IBOXCORE	1778	(+)	GATAA	S000199
CACTFTPPCA1	1788	(-)	YACT	S000449
TATABOXOSPAL	1797	(-)	TATTTAA	S000400
TATABOX5	1799	(-)	TTATTT	S000203
MYB1AT	1802	(+)	WAACCA	S000408
REALPHALGLHCB21	1803	(+)	AACCAA	S000362
TBOXATGAPB	1806	(-)	ACTTTG	S000383
DOFCOREZM	1807	(+)	AAAG	S000265
CACTFTPPCA1	1809	(-)	YACT	S000449
CURECORECR	1810	(-)	GTAC	S000493
CURECORECR	1810	(+)	GTAC	S000493
CARGCW8GAT	1814	(-)	CWWWWWWWWG	S000431
CARGCW8GAT	1814	(+)	CWWWWWWWWG	S000431
WRKY71OS	1822	(+)	TGAC	S000447
WBOXNTERF3	1822	(+)	TGACY	S000457
SEF4MOTIFGM7S	1837	(-)	RTTTTTR	S000103
ROOTMOTIFTAPOX1	1841	(-)	ATATT	S000098
ROOTMOTIFTAPOX1	1842	(+)	ATATT	S000098
CAATBOX1	1844	(-)	CAAT	S000028
CCAATBOX1	1844	(-)	CCAAT	S000030
E2FCONSENSUS	1844	(+)	WTTSSCSS	S000476
EECCRCAH1	1850	(-)	GANTTNC	S000494
EECCRCAH1	1851	(+)	GANTTNC	S000494
CCAATBOX1	1856	(+)	CCAAT	S000030
CAATBOX1	1857	(+)	CAAT	S000028
CIACADIANLELHC	1862	(+)	CAANNNNATC	S000252
CAATBOX1	1871	(+)	CAAT	S000028
POLLEN1LELAT52	1882	(+)	AGAAA	S000245
CACTFTPPCA1	1908	(-)	YACT	S000449
MYB1AT	1923	(+)	WAACCA	S000408
REALPHALGLHCB21	1924	(+)	AACCAA	S000362
WBOXATNPR1	1934	(+)	TTGAC	S000390
HEXMOTIFTAH3H4	1935	(-)	ACGTCA	S000053
ASF1MOTIFCAMV	1935	(+)	TGACG	S000024
TGACGTVMAMY	1935	(+)	TGACGT	S000377
WRKY71OS	1935	(+)	TGAC	S000447
ACGTATERD1	1937	(-)	ACGT	S000415
ACGTATERD1	1937	(+)	ACGT	S000415
GATABOX	1940	(-)	GATA	S000039
UP2ATMSD	1967	(+)	AAACCCTA	S000472
IBOXCORE	1976	(-)	GATAA	S000199
SREATMSD	1976	(+)	TTATCC	S000470
GATABOX	1977	(-)	GATA	S000039
MYBST1	1977	(-)	GGATA	S000180
TATCCAOSAMY	1977	(+)	TATCCA	S000403
WBBOXPCWRKY1	1982	(-)	TTTGACY	S000310
WBOXHVISO1	1982	(-)	TGACT	S000442
WBOXNTERF3	1982	(-)	TGACY	S000457
WBOXATNPR1	1983	(-)	TTGAC	S000390
WRKY71OS	1983	(-)	TGAC	S000447
DOFCOREZM	1986	(+)	AAAG	S000265
IBOXCORE	1991	(-)	GATAA	S000199
GATABOX	1992	(-)	GATA	S000039
POLLEN1LELAT52	2016	(+)	AGAAA	S000245
DOFCOREZM	2018	(+)	AAAG	S000265
NODCON2GM	2019	(-)	CTCTT	S000462
OSE2ROOTNODULE	2019	(-)	CTCTT	S000468
POLLEN1LELAT52	2024	(+)	AGAAA	S000245

## Sheet: VcNY-YC7
Factor or Site Name	Loc	Str	Signal Sequence	SITE
SEF4MOTIFGM7S	12	(-)	RTTTTTR	S000103
ROOTMOTIFTAPOX1	16	(-)	ATATT	S000098
ROOTMOTIFTAPOX1	17	(+)	ATATT	S000098
CAATBOX1	19	(-)	CAAT	S000028
CCAATBOX1	19	(-)	CCAAT	S000030
EECCRCAH1	26	(+)	GANTTNC	S000494
CCAATBOX1	31	(+)	CCAAT	S000030
CAATBOX1	32	(+)	CAAT	S000028
CIACADIANLELHC	37	(+)	CAANNNNATC	S000252
CAATBOX1	46	(+)	CAAT	S000028
CAATBOX1	85	(+)	CAAT	S000028
MYB1AT	98	(+)	WAACCA	S000408
REALPHALGLHCB21	99	(+)	AACCAA	S000362
SEF4MOTIFGM7S	102	(-)	RTTTTTR	S000103
GATABOX	116	(-)	GATA	S000039
UP2ATMSD	143	(+)	AAACCCTA	S000472
IBOXCORE	152	(-)	GATAA	S000199
SREATMSD	152	(+)	TTATCC	S000470
GATABOX	153	(-)	GATA	S000039
MYBST1	153	(-)	GGATA	S000180
TATCCAOSAMY	153	(+)	TATCCA	S000403
WBBOXPCWRKY1	158	(-)	TTTGACY	S000310
WBOXHVISO1	158	(-)	TGACT	S000442
WBOXNTERF3	158	(-)	TGACY	S000457
WBOXATNPR1	159	(-)	TTGAC	S000390
WRKY71OS	159	(-)	TGAC	S000447
DOFCOREZM	162	(+)	AAAG	S000265
IBOXCORE	167	(-)	GATAA	S000199
GATABOX	168	(-)	GATA	S000039
CTRMCAMV35S	188	(-)	TCTCTCTCT	S000460
GAGAGMGSA1	189	(+)	GAGAGAGAGAGAGAGAGA	S000405
GAGA8HVBKN3	189	(+)	GAGAGAGAGAGAGAGA	S000427
CTRMCAMV35S	190	(-)	TCTCTCTCT	S000460
GAGAGMGSA1	191	(+)	GAGAGAGAGAGAGAGAGA	S000405
GAGA8HVBKN3	191	(+)	GAGAGAGAGAGAGAGA	S000427
CTRMCAMV35S	192	(-)	TCTCTCTCT	S000460
GAGAGMGSA1	193	(+)	GAGAGAGAGAGAGAGAGA	S000405
GAGA8HVBKN3	193	(+)	GAGAGAGAGAGAGAGA	S000427
CTRMCAMV35S	194	(-)	TCTCTCTCT	S000460
GAGAGMGSA1	195	(+)	GAGAGAGAGAGAGAGAGA	S000405
GAGA8HVBKN3	195	(+)	GAGAGAGAGAGAGAGA	S000427
CTRMCAMV35S	196	(-)	TCTCTCTCT	S000460
GAGAGMGSA1	197	(+)	GAGAGAGAGAGAGAGAGA	S000405
GAGA8HVBKN3	197	(+)	GAGAGAGAGAGAGAGA	S000427
CTRMCAMV35S	198	(-)	TCTCTCTCT	S000460
GAGAGMGSA1	199	(+)	GAGAGAGAGAGAGAGAGA	S000405
GAGA8HVBKN3	199	(+)	GAGAGAGAGAGAGAGA	S000427
CTRMCAMV35S	200	(-)	TCTCTCTCT	S000460
GAGAGMGSA1	201	(+)	GAGAGAGAGAGAGAGAGA	S000405
GAGA8HVBKN3	201	(+)	GAGAGAGAGAGAGAGA	S000427
CTRMCAMV35S	202	(-)	TCTCTCTCT	S000460
GAGAGMGSA1	203	(+)	GAGAGAGAGAGAGAGAGA	S000405
GAGA8HVBKN3	203	(+)	GAGAGAGAGAGAGAGA	S000427
CTRMCAMV35S	204	(-)	TCTCTCTCT	S000460
GAGAGMGSA1	205	(+)	GAGAGAGAGAGAGAGAGA	S000405
GAGA8HVBKN3	205	(+)	GAGAGAGAGAGAGAGA	S000427
CTRMCAMV35S	206	(-)	TCTCTCTCT	S000460
GAGAGMGSA1	207	(+)	GAGAGAGAGAGAGAGAGA	S000405
GAGA8HVBKN3	207	(+)	GAGAGAGAGAGAGAGA	S000427
CTRMCAMV35S	208	(-)	TCTCTCTCT	S000460
GAGAGMGSA1	209	(+)	GAGAGAGAGAGAGAGAGA	S000405
GAGA8HVBKN3	209	(+)	GAGAGAGAGAGAGAGA	S000427
CTRMCAMV35S	210	(-)	TCTCTCTCT	S000460
GAGAGMGSA1	211	(+)	GAGAGAGAGAGAGAGAGA	S000405
GAGA8HVBKN3	211	(+)	GAGAGAGAGAGAGAGA	S000427
CTRMCAMV35S	212	(-)	TCTCTCTCT	S000460
GAGAGMGSA1	213	(+)	GAGAGAGAGAGAGAGAGA	S000405
GAGA8HVBKN3	213	(+)	GAGAGAGAGAGAGAGA	S000427
CTRMCAMV35S	214	(-)	TCTCTCTCT	S000460
GAGAGMGSA1	215	(+)	GAGAGAGAGAGAGAGAGA	S000405
GAGA8HVBKN3	215	(+)	GAGAGAGAGAGAGAGA	S000427
CTRMCAMV35S	216	(-)	TCTCTCTCT	S000460
GAGAGMGSA1	217	(+)	GAGAGAGAGAGAGAGAGA	S000405
GAGA8HVBKN3	217	(+)	GAGAGAGAGAGAGAGA	S000427
CTRMCAMV35S	218	(-)	TCTCTCTCT	S000460
GAGA8HVBKN3	219	(+)	GAGAGAGAGAGAGAGA	S000427
CTRMCAMV35S	220	(-)	TCTCTCTCT	S000460
CTRMCAMV35S	222	(-)	TCTCTCTCT	S000460
CTRMCAMV35S	224	(-)	TCTCTCTCT	S000460
CTRMCAMV35S	226	(-)	TCTCTCTCT	S000460
POLLEN1LELAT52	232	(+)	AGAAA	S000245
SURECOREATSULTR11	250	(-)	GAGAC	S000499
NODCON2GM	260	(-)	CTCTT	S000462
OSE2ROOTNODULE	260	(-)	CTCTT	S000468
MYB2CONSENSUSAT	268	(-)	YAACKG	S000409
MYBCOREATCYCB1	268	(-)	AACGG	S000502
MYBCORE	268	(+)	CNGTTR	S000176
RHERPATEXPA7	279	(-)	KCACGW	S000512
ARR1AT	290	(+)	NGATT	S000454
EECCRCAH1	291	(+)	GANTTNC	S000494
RAV1AAT	313	(-)	CAACA	S000314
2SSEEDPROTBANAPA	317	(-)	CAAACAC	S000143
CANBNNAPA	317	(-)	CNAACAC	S000148
AACACOREOSGLUB1	319	(-)	AACAAAC	S000353
RAV1AAT	322	(-)	CAACA	S000314
CACTFTPPCA1	332	(-)	YACT	S000449
CAREOSREP1	358	(-)	CAACTC	S000421
EECCRCAH1	358	(+)	GANTTNC	S000494
SEF3MOTIFGM	375	(-)	AACCCA	S000115
E2FCONSENSUS	379	(+)	WTTSSCSS	S000476
SEF3MOTIFGM	393	(-)	AACCCA	S000115
PRECONSCRHSP70A	401	(+)	SCGAYNRNNNNNNNNNNNNNNNHD	S000506
SURECOREATSULTR11	407	(-)	GAGAC	S000499
DOFCOREZM	413	(-)	AAAG	S000265
CACTFTPPCA1	419	(+)	YACT	S000449
CBFHV	440	(-)	RYCGAC	S000497
RAV1AAT	446	(+)	CAACA	S000314
MYBPZM	452	(-)	CCWACC	S000179
ARR1AT	464	(+)	NGATT	S000454
RAV1AAT	469	(-)	CAACA	S000314
CANBNNAPA	491	(-)	CNAACAC	S000148
CACTFTPPCA1	506	(-)	YACT	S000449
DOFCOREZM	517	(+)	AAAG	S000265
CAREOSREP1	532	(-)	CAACTC	S000421
EECCRCAH1	532	(+)	GANTTNC	S000494
GTGANTG10	544	(+)	GTGA	S000378
GTGANTG10	560	(+)	GTGA	S000378
SEF3MOTIFGM	567	(-)	AACCCA	S000115
CGACGOSAMY3	576	(+)	CGACG	S000205
ACGTCBOX	577	(-)	GACGTC	S000131
ACGTCBOX	577	(+)	GACGTC	S000131
ACGTATERD1	578	(-)	ACGT	S000415
ACGTATERD1	578	(+)	ACGT	S000415
CGACGOSAMY3	579	(-)	CGACG	S000205
SURECOREATSULTR11	583	(-)	GAGAC	S000499
DOFCOREZM	589	(-)	AAAG	S000265
E2F1OSPCNA	590	(-)	GCGGGAAA	S000396
E2FANTRNR	590	(+)	TTTCCCGC	S000366
E2FCONSENSUS	590	(+)	WTTSSCSS	S000476
BS1EGCCR	593	(-)	AGCGGG	S000352
NODCON2GM	599	(+)	CTCTT	S000462
OSE2ROOTNODULE	599	(+)	CTCTT	S000468
DOFCOREZM	601	(-)	AAAG	S000265
POLLEN1LELAT52	602	(-)	AGAAA	S000245
MYBCORE	622	(-)	CNGTTR	S000176
RAV1AAT	622	(+)	CAACA	S000314
MYBPZM	628	(-)	CCWACC	S000179
ARR1AT	638	(+)	NGATT	S000454
ERELEE4	649	(-)	AWTTCAAA	S000037
PYRIMIDINEBOXHVEPB1	658	(+)	TTTTTTCC	S000298
GT1CONSENSUS	659	(-)	GRWAAW	S000198
GT1GMSCAM4	659	(-)	GAAAAA	S000453
GT1CONSENSUS	660	(-)	GRWAAW	S000198
TAAAGSTKST1	675	(+)	TAAAG	S000387
DOFCOREZM	676	(+)	AAAG	S000265
CACTFTPPCA1	689	(-)	YACT	S000449
ANAERO3CONSENSUS	690	(-)	TCATCAC	S000479
GTGANTG10	690	(+)	GTGA	S000378
UPRE2AT	692	(-)	CCACGTCATC	S000429
OPAQUE2ZMB32	692	(+)	GATGAYRTGG	S000077
HEXMOTIFTAH3H4	694	(-)	ACGTCA	S000053
UPRMOTIFIAT	694	(-)	CCACGTCA	S000425
ASF1MOTIFCAMV	694	(+)	TGACG	S000024
HEXAT	694	(+)	TGACGTGG	S000334
TGACGTVMAMY	694	(+)	TGACGT	S000377
WRKY71OS	694	(+)	TGAC	S000447
ACGTATERD1	696	(-)	ACGT	S000415
ABRELATERD1	696	(+)	ACGTG	S000414
ACGTATERD1	696	(+)	ACGT	S000415
LRENPCABE	706	(-)	ACGTGGCA	S000231
BOXIIPCCHS	707	(-)	ACGTGGC	S000229
ACGTABREMOTIFA2OSEM	707	(-)	ACGTGKC	S000394
SORLIP1AT	707	(+)	GCCAC	S000482
ABRELATERD1	709	(-)	ACGTG	S000414
ACGTATERD1	710	(-)	ACGT	S000415
ABREOSRAB21	710	(+)	ACGTSSSC	S000012
ACGTATERD1	710	(+)	ACGT	S000415
CGACGOSAMY3	711	(-)	CGACG	S000205
LTRECOREATCOR15	712	(-)	CCGAC	S000153
DRECRTCOREAT	712	(-)	RCCGAC	S000418
CBFHV	712	(-)	RYCGAC	S000497
MYBCORE	717	(+)	CNGTTR	S000176
RAV1AAT	718	(-)	CAACA	S000314
SURECOREATSULTR11	723	(+)	GAGAC	S000499
MYBCORE	727	(+)	CNGTTR	S000176
ARFAT	734	(-)	TGTCTC	S000270
SURECOREATSULTR11	734	(+)	GAGAC	S000499
CURECORECR	748	(-)	GTAC	S000493
CURECORECR	748	(+)	GTAC	S000493
CACTFTPPCA1	753	(-)	YACT	S000449
CACTFTPPCA1	758	(+)	YACT	S000449
CACTFTPPCA1	761	(+)	YACT	S000449
CAATBOX1	766	(+)	CAAT	S000028
POLASIG2	767	(+)	AATTAAA	S000081
TAAAGSTKST1	770	(+)	TAAAG	S000387
DOFCOREZM	771	(+)	AAAG	S000265
NODCON2GM	772	(-)	CTCTT	S000462
OSE2ROOTNODULE	772	(-)	CTCTT	S000468
POLLEN1LELAT52	775	(+)	AGAAA	S000245
GT1CONSENSUS	776	(+)	GRWAAW	S000198
GT1GMSCAM4	776	(+)	GAAAAA	S000453
GATABOX	783	(+)	GATA	S000039
RAV1AAT	807	(+)	CAACA	S000314
CAREOSREP1	810	(+)	CAACTC	S000421
CANBNNAPA	817	(+)	CNAACAC	S000148
RAV1AAT	818	(+)	CAACA	S000314
CACTFTPPCA1	823	(+)	YACT	S000449
GTGANTG10	826	(-)	GTGA	S000378
EBOXBNNAPA	827	(-)	CANNTG	S000144
MYCCONSENSUSAT	827	(-)	CANNTG	S000407
MYCATERD1	827	(-)	CATGTG	S000413
EBOXBNNAPA	827	(+)	CANNTG	S000144
MYCATRD22	827	(+)	CACATG	S000174
MYCCONSENSUSAT	827	(+)	CANNTG	S000407
SITEIIATCYTC	841	(-)	TGGGCY	S000474
CACTFTPPCA1	847	(+)	YACT	S000449
PREATPRODH	848	(+)	ACTCAT	S000450
CACTFTPPCA1	858	(-)	YACT	S000449
EBOXBNNAPA	879	(-)	CANNTG	S000144
MYCCONSENSUSAT	879	(-)	CANNTG	S000407
EBOXBNNAPA	879	(+)	CANNTG	S000144
MYCCONSENSUSAT	879	(+)	CANNTG	S000407
SITEIIATCYTC	889	(+)	TGGGCY	S000474
DPBFCOREDCDC3	899	(+)	ACACNNG	S000292
EBOXBNNAPA	900	(-)	CANNTG	S000144
MYCCONSENSUSAT	900	(-)	CANNTG	S000407
MYCATERD1	900	(-)	CATGTG	S000413
EBOXBNNAPA	900	(+)	CANNTG	S000144
MYCATRD22	900	(+)	CACATG	S000174
MYCCONSENSUSAT	900	(+)	CANNTG	S000407
EBOXBNNAPA	902	(-)	CANNTG	S000144
MYCATRD22	902	(-)	CACATG	S000174
DPBFCOREDCDC3	902	(-)	ACACNNG	S000292
MYCCONSENSUSAT	902	(-)	CANNTG	S000407
EBOXBNNAPA	902	(+)	CANNTG	S000144
MYCCONSENSUSAT	902	(+)	CANNTG	S000407
MYCATERD1	902	(+)	CATGTG	S000413
GT1CONSENSUS	917	(+)	GRWAAW	S000198
RAV1AAT	924	(-)	CAACA	S000314
DOFCOREZM	933	(-)	AAAG	S000265
AMYBOX1	935	(-)	TAACARA	S000020
MYBGAHV	935	(-)	TAACAAA	S000181
GAREAT	935	(-)	TAACAAR	S000439
TATABOX4	939	(-)	TATATAA	S000111
GATABOX	948	(-)	GATA	S000039
CAATBOX1	952	(-)	CAAT	S000028
RAV1AAT	954	(-)	CAACA	S000314
REALPHALGLHCB21	956	(-)	AACCAA	S000362
MYB1AT	957	(-)	WAACCA	S000408
GT1CORE	958	(+)	GGTTAA	S000125
TATABOXOSPAL	960	(-)	TATTTAA	S000400
ANAERO1CONSENSUS	978	(-)	AAACAAA	S000477
CURECORECR	987	(-)	GTAC	S000493
CURECORECR	987	(+)	GTAC	S000493
ACGTABOX	988	(-)	TACGTA	S000130
ACGTABOX	988	(+)	TACGTA	S000130
ACGTATERD1	989	(-)	ACGT	S000415
ACGTATERD1	989	(+)	ACGT	S000415
GT1CONSENSUS	999	(-)	GRWAAW	S000198
PYRIMIDINEBOXOSRAMY1A	1003	(+)	CCTTTT	S000259
DOFCOREZM	1004	(-)	AAAG	S000265
GT1CONSENSUS	1005	(-)	GRWAAW	S000198
GT1GMSCAM4	1005	(-)	GAAAAA	S000453
GT1CONSENSUS	1006	(-)	GRWAAW	S000198
ROOTMOTIFTAPOX1	1012	(+)	ATATT	S000098
LTRE1HVBLT49	1015	(-)	CCGAAA	S000250
GT1CONSENSUS	1019	(+)	GRWAAW	S000198
MYB1AT	1028	(+)	WAACCA	S000408
-10PEHVPSBD	1043	(-)	TATTCT	S000392
POLASIG1	1045	(+)	AATAAA	S000080
GT1CONSENSUS	1058	(-)	GRWAAW	S000198
DOFCOREZM	1063	(-)	AAAG	S000265
TAAAGSTKST1	1063	(-)	TAAAG	S000387
NTBBF1ARROLB	1066	(-)	ACTTTA	S000273
TAAAGSTKST1	1066	(+)	TAAAG	S000387
DOFCOREZM	1067	(+)	AAAG	S000265
CACTFTPPCA1	1069	(-)	YACT	S000449
CAATBOX1	1073	(+)	CAAT	S000028
GT1CONSENSUS	1075	(-)	GRWAAW	S000198
NTBBF1ARROLB	1083	(-)	ACTTTA	S000273
TAAAGSTKST1	1083	(+)	TAAAG	S000387
DOFCOREZM	1084	(+)	AAAG	S000265
WBOXHVISO1	1086	(-)	TGACT	S000442
WBOXNTERF3	1086	(-)	TGACY	S000457
WRKY71OS	1087	(-)	TGAC	S000447
POLLEN1LELAT52	1102	(-)	AGAAA	S000245
GT1CONSENSUS	1114	(-)	GRWAAW	S000198
POLLEN1LELAT52	1116	(-)	AGAAA	S000245
INRNTPSADB	1119	(+)	YTCANTYY	S000395
CAATBOX1	1121	(+)	CAAT	S000028
POLASIG1	1127	(-)	AATAAA	S000080
MARTBOX	1128	(+)	TTWTWTTWTT	S000067
TATABOX5	1128	(+)	TTATTT	S000203
MARTBOX	1131	(+)	TTWTWTTWTT	S000067
POLASIG1	1132	(-)	AATAAA	S000080
POLASIG3	1135	(-)	AATAAT	S000088
MYBCORE	1144	(-)	CNGTTR	S000176
MYBCOREATCYCB1	1147	(-)	AACGG	S000502
CACTFTPPCA1	1163	(-)	YACT	S000449
RAV1AAT	1174	(+)	CAACA	S000314
RAV1AAT	1177	(+)	CAACA	S000314
PYRIMIDINEBOXOSRAMY1A	1181	(-)	CCTTTT	S000259
DOFCOREZM	1182	(+)	AAAG	S000265
GT1CONSENSUS	1193	(+)	GRWAAW	S000198
GT1GMSCAM4	1193	(+)	GAAAAA	S000453
ELRECOREPCRP1	1202	(-)	TTGACC	S000142
WBOXNTERF3	1202	(-)	TGACY	S000457
WBOXATNPR1	1203	(-)	TTGAC	S000390
WRKY71OS	1203	(-)	TGAC	S000447
WBBOXPCWRKY1	1207	(-)	TTTGACY	S000310
WBOXHVISO1	1207	(-)	TGACT	S000442
WBOXNTERF3	1207	(-)	TGACY	S000457
WBOXATNPR1	1208	(-)	TTGAC	S000390
WRKY71OS	1208	(-)	TGAC	S000447
CARGATCONSENSUS	1217	(-)	CCWWWWWWGG	S000404
QARBNEXTA	1236	(+)	AACGTGT	S000244
T/GBOXATPIN2	1236	(+)	AACGTG	S000458
ABRERATCAL	1236	(+)	MACGYGB	S000507
ACGTATERD1	1237	(-)	ACGT	S000415
ABRELATERD1	1237	(+)	ACGTG	S000414
ACGTATERD1	1237	(+)	ACGT	S000415
CANBNNAPA	1239	(-)	CNAACAC	S000148
MYBPLANT	1241	(-)	MACCWAMC	S000167
MYB26PS	1241	(+)	GTTAGGTT	S000182
POLLEN1LELAT52	1248	(-)	AGAAA	S000245
NODCON2GM	1251	(+)	CTCTT	S000462
OSE2ROOTNODULE	1251	(+)	CTCTT	S000468
DOFCOREZM	1253	(-)	AAAG	S000265
MARTBOX	1254	(+)	TTWTWTTWTT	S000067
MARTBOX	1255	(+)	TTWTWTTWTT	S000067
MARTBOX	1256	(+)	TTWTWTTWTT	S000067
MARTBOX	1257	(+)	TTWTWTTWTT	S000067
MARTBOX	1258	(+)	TTWTWTTWTT	S000067
MARTBOX	1259	(+)	TTWTWTTWTT	S000067
MARTBOX	1260	(+)	TTWTWTTWTT	S000067
MARTBOX	1261	(+)	TTWTWTTWTT	S000067
MARTBOX	1262	(+)	TTWTWTTWTT	S000067
GT1CONSENSUS	1267	(-)	GRWAAW	S000198
GT1GMSCAM4	1267	(-)	GAAAAA	S000453
POLLEN1LELAT52	1269	(-)	AGAAA	S000245
CTRMCAMV35S	1271	(+)	TCTCTCTCT	S000460
NODCON2GM	1283	(+)	CTCTT	S000462
OSE2ROOTNODULE	1283	(+)	CTCTT	S000468
TATABOX4	1286	(-)	TATATAA	S000111
ROOTMOTIFTAPOX1	1290	(+)	ATATT	S000098
-300ELEMENT	1292	(-)	TGHAAARK	S000122
GT1CONSENSUS	1293	(-)	GRWAAW	S000198
GT1GMSCAM4	1293	(-)	GAAAAA	S000453
CACTFTPPCA1	1303	(+)	YACT	S000449
CACTFTPPCA1	1317	(-)	YACT	S000449
P1BS	1318	(-)	GNATATNC	S000459
P1BS	1318	(+)	GNATATNC	S000459
GATABOX	1321	(-)	GATA	S000039
MYBST1	1321	(-)	GGATA	S000180
TATCCAOSAMY	1321	(+)	TATCCA	S000403
EBOXBNNAPA	1329	(-)	CANNTG	S000144
MYCCONSENSUSAT	1329	(-)	CANNTG	S000407
EBOXBNNAPA	1329	(+)	CANNTG	S000144
MYCCONSENSUSAT	1329	(+)	CANNTG	S000407
CURECORECR	1334	(-)	GTAC	S000493
CURECORECR	1334	(+)	GTAC	S000493
ARR1AT	1337	(+)	NGATT	S000454
GT1CONSENSUS	1342	(-)	GRWAAW	S000198
MYB2CONSENSUSAT	1346	(-)	YAACKG	S000409
MYBCOREATCYCB1	1346	(-)	AACGG	S000502
MYBCORE	1346	(+)	CNGTTR	S000176
CBFHV	1351	(-)	RYCGAC	S000497
GATABOX	1354	(+)	GATA	S000039
TATABOX4	1358	(+)	TATATAA	S000111
CACTFTPPCA1	1366	(+)	YACT	S000449
CPBCSPOR	1368	(-)	TATTAG	S000491
ROOTMOTIFTAPOX1	1370	(-)	ATATT	S000098
P1BS	1375	(-)	GNATATNC	S000459
P1BS	1375	(+)	GNATATNC	S000459
ACGTATERD1	1381	(-)	ACGT	S000415
RHERPATEXPA7	1381	(-)	KCACGW	S000512
ABREOSRAB21	1381	(+)	ACGTSSSC	S000012
ABRELATERD1	1381	(+)	ACGTG	S000414
ACGTATERD1	1381	(+)	ACGT	S000415
CAATBOX1	1398	(-)	CAAT	S000028
SURECOREATSULTR11	1407	(-)	GAGAC	S000499
ACGTTBOX	1416	(-)	AACGTT	S000132
ACGTTBOX	1416	(+)	AACGTT	S000132
ACGTATERD1	1417	(-)	ACGT	S000415
ACGTATERD1	1417	(+)	ACGT	S000415
AGMOTIFNTMYB2	1424	(-)	AGATCCAA	S000444
GTGANTG10	1442	(+)	GTGA	S000378
POLLEN1LELAT52	1475	(-)	AGAAA	S000245
UP2ATMSD	1479	(-)	AAACCCTA	S000472
ANAERO1CONSENSUS	1485	(-)	AAACAAA	S000477
MYBPLANT	1488	(-)	MACCWAMC	S000167
REALPHALGLHCB21	1490	(-)	AACCAA	S000362
MYBPZM	1492	(-)	CCWACC	S000179
ACGTATERD1	1498	(-)	ACGT	S000415
ACGTATERD1	1498	(+)	ACGT	S000415
POLLEN1LELAT52	1501	(-)	AGAAA	S000245
BIHD1OS	1505	(-)	TGTCA	S000498
WRKY71OS	1505	(+)	TGAC	S000447
CAATBOX1	1508	(+)	CAAT	S000028
CACTFTPPCA1	1517	(+)	YACT	S000449
WBOXATNPR1	1535	(+)	TTGAC	S000390
BIHD1OS	1536	(-)	TGTCA	S000498
WRKY71OS	1536	(+)	TGAC	S000447
DPBFCOREDCDC3	1538	(+)	ACACNNG	S000292
MYBCOREATCYCB1	1542	(-)	AACGG	S000502
GT1CONSENSUS	1545	(-)	GRWAAW	S000198
E2F1OSPCNA	1546	(-)	GCGGGAAA	S000396
E2FANTRNR	1546	(+)	TTTCCCGC	S000366
E2FAT	1546	(+)	TYTCCCGCC	S000417
E2FCONSENSUS	1546	(+)	WTTSSCSS	S000476
GTGANTG10	1555	(+)	GTGA	S000378
CACTFTPPCA1	1558	(-)	YACT	S000449
GTGANTG10	1559	(+)	GTGA	S000378
GAGA8HVBKN3	1567	(-)	GAGAGAGAGAGAGAGA	S000427
CTRMCAMV35S	1567	(+)	TCTCTCTCT	S000460
CTRMCAMV35S	1569	(+)	TCTCTCTCT	S000460
CTRMCAMV35S	1571	(+)	TCTCTCTCT	S000460
CTRMCAMV35S	1573	(+)	TCTCTCTCT	S000460
CTRMCAMV35S	1575	(+)	TCTCTCTCT	S000460
INRNTPSADB	1633	(+)	YTCANTYY	S000395
GT1CONSENSUS	1637	(-)	GRWAAW	S000198
GT1GMSCAM4	1637	(-)	GAAAAA	S000453
AACACOREOSGLUB1	1660	(-)	AACAAAC	S000353
ANAERO1CONSENSUS	1661	(-)	AAACAAA	S000477
GT1CONSENSUS	1665	(-)	GRWAAW	S000198
IBOXCORE	1666	(-)	GATAA	S000199
GATABOX	1667	(-)	GATA	S000039
CACTFTPPCA1	1685	(-)	YACT	S000449
GATABOX	1692	(+)	GATA	S000039
IBOX	1692	(+)	GATAAG	S000124
IBOXCORE	1692	(+)	GATAA	S000199
IBOXCORENT	1692	(+)	GATAAGR	S000424
CACTFTPPCA1	1700	(+)	YACT	S000449
POLLEN1LELAT52	1714	(-)	AGAAA	S000245
ARR1AT	1722	(+)	NGATT	S000454
LTRE1HVBLT49	1725	(-)	CCGAAA	S000250
DPBFCOREDCDC3	1728	(-)	ACACNNG	S000292
PROXBBNNAPA	1730	(-)	CAAACACC	S000263
2SSEEDPROTBANAPA	1731	(-)	CAAACAC	S000143
CANBNNAPA	1731	(-)	CNAACAC	S000148
AACACOREOSGLUB1	1733	(-)	AACAAAC	S000353
ANAERO1CONSENSUS	1734	(-)	AAACAAA	S000477
ANAERO1CONSENSUS	1741	(-)	AAACAAA	S000477
SEF4MOTIFGM7S	1744	(+)	RTTTTTR	S000103
CACTFTPPCA1	1749	(+)	YACT	S000449
POLLEN1LELAT52	1754	(+)	AGAAA	S000245
GT1CONSENSUS	1755	(+)	GRWAAW	S000198
ROOTMOTIFTAPOX1	1758	(-)	ATATT	S000098
ROOTMOTIFTAPOX1	1759	(+)	ATATT	S000098
CACTFTPPCA1	1765	(-)	YACT	S000449
REALPHALGLHCB21	1774	(-)	AACCAA	S000362
CACTFTPPCA1	1781	(-)	YACT	S000449
CAATBOX1	1805	(-)	CAAT	S000028
GATABOX	1808	(+)	GATA	S000039
CACTFTPPCA1	1810	(+)	YACT	S000449
CAATBOX1	1818	(-)	CAAT	S000028
ARR1AT	1858	(+)	NGATT	S000454
WUSATAg	1861	(+)	TTAATGG	S000433
POLLEN1LELAT52	1869	(+)	AGAAA	S000245
GT1CONSENSUS	1870	(+)	GRWAAW	S000198
GT1GMSCAM4	1870	(+)	GAAAAA	S000453
DOFCOREZM	1885	(+)	AAAG	S000265
NODCON2GM	1900	(+)	CTCTT	S000462
OSE2ROOTNODULE	1900	(+)	CTCTT	S000468
GTGANTG10	1909	(-)	GTGA	S000378
XYLAT	1911	(+)	ACAAAGAA	S000510
DOFCOREZM	1913	(+)	AAAG	S000265
POLLEN1LELAT52	1915	(+)	AGAAA	S000245
GT1CONSENSUS	1916	(+)	GRWAAW	S000198
GT1GMSCAM4	1916	(+)	GAAAAA	S000453
MYB1AT	1919	(+)	WAACCA	S000408
EBOXBNNAPA	1923	(-)	CANNTG	S000144
CATATGGMSAUR	1923	(-)	CATATG	S000370
MYCCONSENSUSAT	1923	(-)	CANNTG	S000407
EBOXBNNAPA	1923	(+)	CANNTG	S000144
CATATGGMSAUR	1923	(+)	CATATG	S000370
MYCCONSENSUSAT	1923	(+)	CANNTG	S000407
MYBCOREATCYCB1	1931	(+)	AACGG	S000502
ARR1AT	1940	(+)	NGATT	S000454
SEF4MOTIFGM7S	1955	(+)	RTTTTTR	S000103
GT1CONSENSUS	1958	(-)	GRWAAW	S000198
IBOXCORE	1959	(-)	GATAA	S000199
GATABOX	1960	(-)	GATA	S000039
EBOXBNNAPA	1976	(-)	CANNTG	S000144
CATATGGMSAUR	1976	(-)	CATATG	S000370
MYCCONSENSUSAT	1976	(-)	CANNTG	S000407
EBOXBNNAPA	1976	(+)	CANNTG	S000144
CATATGGMSAUR	1976	(+)	CATATG	S000370
MYCCONSENSUSAT	1976	(+)	CANNTG	S000407
MYB1AT	1986	(-)	WAACCA	S000408
DOFCOREZM	2009	(-)	AAAG	S000265
SEF4MOTIFGM7S	2015	(-)	RTTTTTR	S000103
DPBFCOREDCDC3	2023	(+)	ACACNNG	S000292
EBOXBNNAPA	2024	(-)	CANNTG	S000144
MYCCONSENSUSAT	2024	(-)	CANNTG	S000407
EBOXBNNAPA	2024	(+)	CANNTG	S000144
MYCCONSENSUSAT	2024	(+)	CANNTG	S000407
CACTFTPPCA1	2024	(+)	YACT	S000449

## Sheet: VcNY-YC8
Factor or Site Name	Loc	Str	Signal Sequence	SITE
SEF3MOTIFGM	9	(-)	AACCCA	S000115
EBOXBNNAPA	18	(-)	CANNTG	S000144
MYCCONSENSUSAT	18	(-)	CANNTG	S000407
MYCATERD1	18	(-)	CATGTG	S000413
EBOXBNNAPA	18	(+)	CANNTG	S000144
MYCATRD22	18	(+)	CACATG	S000174
MYCCONSENSUSAT	18	(+)	CANNTG	S000407
QELEMENTZMZM13	22	(-)	AGGTCA	S000254
WRKY71OS	22	(+)	TGAC	S000447
WBOXNTERF3	22	(+)	TGACY	S000457
E2FCONSENSUS	30	(-)	WTTSSCSS	S000476
DOFCOREZM	36	(+)	AAAG	S000265
NODCON2GM	37	(-)	CTCTT	S000462
OSE2ROOTNODULE	37	(-)	CTCTT	S000468
MYB2CONSENSUSAT	45	(-)	YAACKG	S000409
MYBCOREATCYCB1	45	(-)	AACGG	S000502
MYBCORE	45	(+)	CNGTTR	S000176
-300ELEMENT	52	(+)	TGHAAARK	S000122
CCAATBOX1	72	(+)	CCAAT	S000030
CAATBOX1	73	(+)	CAAT	S000028
EBOXBNNAPA	79	(-)	CANNTG	S000144
MYBCORE	79	(-)	CNGTTR	S000176
MYCCONSENSUSAT	79	(-)	CANNTG	S000407
EBOXBNNAPA	79	(+)	CANNTG	S000144
MYCCONSENSUSAT	79	(+)	CANNTG	S000407
MYB2CONSENSUSAT	79	(+)	YAACKG	S000409
TATCCAYMOTIFOSRAMY3D	84	(-)	TATCCAY	S000256
TATCCACHVAL21	84	(-)	TATCCAC	S000416
SV40COREENHAN	84	(+)	GTGGWWHG	S000123
TATCCAOSAMY	85	(-)	TATCCA	S000403
MYBST1	86	(+)	GGATA	S000180
GATABOX	87	(+)	GATA	S000039
ELRECOREPCRP1	92	(-)	TTGACC	S000142
WBBOXPCWRKY1	92	(-)	TTTGACY	S000310
WBOXNTERF3	92	(-)	TGACY	S000457
WBOXATNPR1	93	(-)	TTGAC	S000390
WRKY71OS	93	(-)	TGAC	S000447
DOFCOREZM	96	(+)	AAAG	S000265
SEF3MOTIFGM	101	(-)	AACCCA	S000115
ARR1AT	110	(-)	NGATT	S000454
GTGANTG10	112	(-)	GTGA	S000378
DOFCOREZM	117	(+)	AAAG	S000265
MYBCOREATCYCB1	129	(+)	AACGG	S000502
MYBCORE	131	(+)	CNGTTR	S000176
ELRECOREPCRP1	134	(+)	TTGACC	S000142
WBOXATNPR1	134	(+)	TTGAC	S000390
WRKY71OS	135	(+)	TGAC	S000447
WBOXNTERF3	135	(+)	TGACY	S000457
GT1CONSENSUS	142	(-)	GRWAAW	S000198
GT1GMSCAM4	142	(-)	GAAAAA	S000453
NODCON2GM	164	(-)	CTCTT	S000462
OSE2ROOTNODULE	164	(-)	CTCTT	S000468
POLLEN1LELAT52	167	(+)	AGAAA	S000245
ARR1AT	173	(+)	NGATT	S000454
ROOTMOTIFTAPOX1	191	(+)	ATATT	S000098
MYB1AT	202	(-)	WAACCA	S000408
POLLEN1LELAT52	205	(-)	AGAAA	S000245
CPBCSPOR	214	(+)	TATTAG	S000491
DOFCOREZM	225	(+)	AAAG	S000265
CACTFTPPCA1	227	(-)	YACT	S000449
WBOXNTCHN48	233	(+)	CTGACY	S000508
WRKY71OS	234	(+)	TGAC	S000447
WBOXNTERF3	234	(+)	TGACY	S000457
NODCON2GM	254	(+)	CTCTT	S000462
OSE2ROOTNODULE	254	(+)	CTCTT	S000468
S1FBOXSORPS1L21	259	(+)	ATGGTA	S000223
CURECORECR	262	(-)	GTAC	S000493
CURECORECR	262	(+)	GTAC	S000493
PYRIMIDINEBOXOSRAMY1A	265	(+)	CCTTTT	S000259
DOFCOREZM	266	(-)	AAAG	S000265
RAV1AAT	271	(-)	CAACA	S000314
RAV1AAT	274	(-)	CAACA	S000314
CARGCW8GAT	304	(-)	CWWWWWWWWG	S000431
SEF4MOTIFGM7S	307	(+)	RTTTTTR	S000103
RAV1AAT	312	(-)	CAACA	S000314
GTGANTG10	342	(-)	GTGA	S000378
CACTFTPPCA1	343	(+)	YACT	S000449
SEF4MOTIFGM7S	347	(+)	RTTTTTR	S000103
RAV1AAT	352	(-)	CAACA	S000314
CACTFTPPCA1	384	(+)	YACT	S000449
CACTFTPPCA1	387	(+)	YACT	S000449
NTBBF1ARROLB	388	(+)	ACTTTA	S000273
DOFCOREZM	389	(-)	AAAG	S000265
TAAAGSTKST1	389	(-)	TAAAG	S000387
ARR1AT	393	(+)	NGATT	S000454
POLASIG2	396	(-)	AATTAAA	S000081
CACTFTPPCA1	419	(+)	YACT	S000449
SEF3MOTIFGM	431	(-)	AACCCA	S000115
CAATBOX1	438	(+)	CAAT	S000028
E2FCONSENSUS	446	(+)	WTTSSCSS	S000476
SV40COREENHAN	458	(+)	GTGGWWHG	S000123
MYB1AT	459	(-)	WAACCA	S000408
MYBCORE	489	(+)	CNGTTR	S000176
RAV1AAT	490	(-)	CAACA	S000314
ANAERO2CONSENSUS	494	(-)	AGCAGC	S000478
CACTFTPPCA1	507	(+)	YACT	S000449
ANAERO2CONSENSUS	511	(-)	AGCAGC	S000478
MYBCORE	515	(+)	CNGTTR	S000176
RAV1AAT	516	(-)	CAACA	S000314
SEF3MOTIFGM	521	(-)	AACCCA	S000115
MARTBOX	525	(+)	TTWTWTTWTT	S000067
MARTBOX	526	(+)	TTWTWTTWTT	S000067
MARTBOX	527	(+)	TTWTWTTWTT	S000067
CAATBOX1	555	(+)	CAAT	S000028
PYRIMIDINEBOXOSRAMY1A	565	(-)	CCTTTT	S000259
DOFCOREZM	566	(+)	AAAG	S000265
ARR1AT	569	(+)	NGATT	S000454
POLASIG3	571	(-)	AATAAT	S000088
CAATBOX1	574	(-)	CAAT	S000028
ARR1AT	582	(+)	NGATT	S000454
SORLIP1AT	588	(-)	GCCAC	S000482
CAATBOX1	594	(-)	CAAT	S000028
PYRIMIDINEBOXOSRAMY1A	601	(+)	CCTTTT	S000259
DOFCOREZM	602	(-)	AAAG	S000265
SITEIIATCYTC	611	(+)	TGGGCY	S000474
DOFCOREZM	615	(-)	AAAG	S000265
DOFCOREZM	629	(-)	AAAG	S000265
CMSRE1IBSPOA	649	(-)	TGGACGG	S000511
PALBOXAPC	649	(+)	CCGTCC	S000137
ROOTMOTIFTAPOX1	655	(+)	ATATT	S000098
TATABOX3	656	(+)	TATTAAT	S000110
TATABOX3	657	(-)	TATTAAT	S000110
ROOTMOTIFTAPOX1	660	(-)	ATATT	S000098
ROOTMOTIFTAPOX1	661	(+)	ATATT	S000098
POLASIG3	663	(-)	AATAAT	S000088
CAATBOX1	666	(-)	CAAT	S000028
CACTFTPPCA1	695	(+)	YACT	S000449
CACTFTPPCA1	700	(-)	YACT	S000449
GTGANTG10	701	(+)	GTGA	S000378
CAATBOX1	708	(+)	CAAT	S000028
RAV1AAT	711	(-)	CAACA	S000314
WBOXATNPR1	713	(+)	TTGAC	S000390
WBOXHVISO1	714	(+)	TGACT	S000442
WRKY71OS	714	(+)	TGAC	S000447
WBOXNTERF3	714	(+)	TGACY	S000457
GATABOX	735	(+)	GATA	S000039
IBOX	735	(+)	GATAAG	S000124
IBOXCORE	735	(+)	GATAA	S000199
CACTFTPPCA1	744	(-)	YACT	S000449
CURECORECR	745	(-)	GTAC	S000493
CURECORECR	745	(+)	GTAC	S000493
GATABOX	754	(-)	GATA	S000039
NODCON2GM	757	(+)	CTCTT	S000462
OSE2ROOTNODULE	757	(+)	CTCTT	S000468
NODCON2GM	763	(-)	CTCTT	S000462
OSE2ROOTNODULE	763	(-)	CTCTT	S000468
GTGANTG10	771	(-)	GTGA	S000378
EBOXBNNAPA	772	(-)	CANNTG	S000144
MYCCONSENSUSAT	772	(-)	CANNTG	S000407
EBOXBNNAPA	772	(+)	CANNTG	S000144
MYCCONSENSUSAT	772	(+)	CANNTG	S000407
CACTFTPPCA1	772	(+)	YACT	S000449
INRNTPSADB	777	(-)	YTCANTYY	S000395
ASF1MOTIFCAMV	786	(-)	TGACG	S000024
WBOXATNPR1	787	(-)	TTGAC	S000390
WRKY71OS	787	(-)	TGAC	S000447
CAATBOX1	789	(+)	CAAT	S000028
CIACADIANLELHC	789	(+)	CAANNNNATC	S000252
CARGATCONSENSUS	810	(-)	CCWWWWWWGG	S000404
CARGATCONSENSUS	810	(+)	CCWWWWWWGG	S000404
SEF4MOTIFGM7S	812	(+)	RTTTTTR	S000103
CURECORECR	820	(-)	GTAC	S000493
CURECORECR	820	(+)	GTAC	S000493
CACTFTPPCA1	821	(+)	YACT	S000449
DOFCOREZM	823	(-)	AAAG	S000265
RAV1AAT	827	(-)	CAACA	S000314
DOFCOREZM	834	(+)	AAAG	S000265
POLLEN1LELAT52	838	(-)	AGAAA	S000245
ARR1AT	843	(+)	NGATT	S000454
EECCRCAH1	844	(+)	GANTTNC	S000494
GT1CONSENSUS	845	(-)	GRWAAW	S000198
POLLEN1LELAT52	847	(-)	AGAAA	S000245
DPBFCOREDCDC3	866	(+)	ACACNNG	S000292
ARR1AT	878	(+)	NGATT	S000454
ARR1AT	886	(+)	NGATT	S000454
CAATBOX1	888	(-)	CAAT	S000028
CCAATBOX1	888	(-)	CCAAT	S000030
WBOXNTERF3	891	(-)	TGACY	S000457
WRKY71OS	892	(-)	TGAC	S000447
CURECORECR	897	(-)	GTAC	S000493
CURECORECR	897	(+)	GTAC	S000493
ARFAT	902	(+)	TGTCTC	S000270
SURECOREATSULTR11	903	(-)	GAGAC	S000499
ROOTMOTIFTAPOX1	916	(-)	ATATT	S000098
ROOTMOTIFTAPOX1	917	(+)	ATATT	S000098
ARR1AT	936	(-)	NGATT	S000454
GT1CONSENSUS	953	(-)	GRWAAW	S000198
GT1CONSENSUS	961	(+)	GRWAAW	S000198
EECCRCAH1	962	(-)	GANTTNC	S000494
CACTFTPPCA1	994	(-)	YACT	S000449
P1BS	995	(-)	GNATATNC	S000459
P1BS	995	(+)	GNATATNC	S000459
EBOXBNNAPA	1052	(-)	CANNTG	S000144
MYCCONSENSUSAT	1052	(-)	CANNTG	S000407
EBOXBNNAPA	1052	(+)	CANNTG	S000144
MYCCONSENSUSAT	1052	(+)	CANNTG	S000407
ARR1AT	1063	(-)	NGATT	S000454
RBCSCONSENSUS	1063	(+)	AATCCAA	S000127
DOFCOREZM	1068	(+)	AAAG	S000265
NODCON2GM	1069	(-)	CTCTT	S000462
OSE2ROOTNODULE	1069	(-)	CTCTT	S000468
ARFAT	1080	(-)	TGTCTC	S000270
SURECOREATSULTR11	1080	(+)	GAGAC	S000499
CPBCSPOR	1108	(+)	TATTAG	S000491
POLLEN1LELAT52	1112	(+)	AGAAA	S000245
ARR1AT	1115	(-)	NGATT	S000454
CBFHV	1116	(+)	RYCGAC	S000497
CGACGOSAMY3	1118	(+)	CGACG	S000205
EBOXBNNAPA	1123	(-)	CANNTG	S000144
MYCCONSENSUSAT	1123	(-)	CANNTG	S000407
EBOXBNNAPA	1123	(+)	CANNTG	S000144
MYCCONSENSUSAT	1123	(+)	CANNTG	S000407
WBOXHVISO1	1127	(+)	TGACT	S000442
WRKY71OS	1127	(+)	TGAC	S000447
WBOXNTERF3	1127	(+)	TGACY	S000457
CURECORECR	1145	(-)	GTAC	S000493
CURECORECR	1145	(+)	GTAC	S000493
MYB2CONSENSUSAT	1148	(-)	YAACKG	S000409
MYBCOREATCYCB1	1148	(-)	AACGG	S000502
MYBCORE	1148	(+)	CNGTTR	S000176
CACTFTPPCA1	1152	(+)	YACT	S000449
POLLEN1LELAT52	1167	(-)	AGAAA	S000245
CACTFTPPCA1	1176	(-)	YACT	S000449
CURECORECR	1177	(-)	GTAC	S000493
CURECORECR	1177	(+)	GTAC	S000493
CACTFTPPCA1	1178	(+)	YACT	S000449
EBOXBNNAPA	1196	(-)	CANNTG	S000144
MYCCONSENSUSAT	1196	(-)	CANNTG	S000407
EBOXBNNAPA	1196	(+)	CANNTG	S000144
MYCCONSENSUSAT	1196	(+)	CANNTG	S000407
SEF4MOTIFGM7S	1206	(-)	RTTTTTR	S000103
ARR1AT	1228	(+)	NGATT	S000454
CAATBOX1	1230	(-)	CAAT	S000028
CACTFTPPCA1	1237	(+)	YACT	S000449
CURECORECR	1247	(-)	GTAC	S000493
ACGTOSGLUB1	1247	(+)	GTACGTG	S000278
CURECORECR	1247	(+)	GTAC	S000493
ACGTATERD1	1249	(-)	ACGT	S000415
RHERPATEXPA7	1249	(-)	KCACGW	S000512
ABRELATERD1	1249	(+)	ACGTG	S000414
ACGTATERD1	1249	(+)	ACGT	S000415
GT1CONSENSUS	1257	(+)	GRWAAW	S000198
GT1CONSENSUS	1258	(+)	GRWAAW	S000198
GT1GMSCAM4	1258	(+)	GAAAAA	S000453
DOFCOREZM	1261	(+)	AAAG	S000265
POLLEN1LELAT52	1268	(+)	AGAAA	S000245
CAATBOX1	1274	(-)	CAAT	S000028
WBOXATNPR1	1275	(+)	TTGAC	S000390
ASF1MOTIFCAMV	1276	(+)	TGACG	S000024
WRKY71OS	1276	(+)	TGAC	S000447
GT1CONSENSUS	1282	(+)	GRWAAW	S000198
DOFCOREZM	1285	(+)	AAAG	S000265
POLLEN1LELAT52	1287	(+)	AGAAA	S000245
POLLEN1LELAT52	1300	(+)	AGAAA	S000245
BIHD1OS	1307	(-)	TGTCA	S000498
WRKY71OS	1307	(+)	TGAC	S000447
CACTFTPPCA1	1328	(+)	YACT	S000449
ACGTTBOX	1333	(-)	AACGTT	S000132
ACGTTBOX	1333	(+)	AACGTT	S000132
ACGTATERD1	1334	(-)	ACGT	S000415
ACGTATERD1	1334	(+)	ACGT	S000415
ARR1AT	1345	(-)	NGATT	S000454
REALPHALGLHCB21	1362	(-)	AACCAA	S000362
CCAATBOX1	1368	(+)	CCAAT	S000030
CAATBOX1	1369	(+)	CAAT	S000028
ROOTMOTIFTAPOX1	1370	(-)	ATATT	S000098
ROOTMOTIFTAPOX1	1371	(+)	ATATT	S000098
DOFCOREZM	1407	(+)	AAAG	S000265
MYBATRD22	1411	(+)	CTAACCA	S000175
MYB1AT	1412	(+)	WAACCA	S000408
POLLEN1LELAT52	1420	(+)	AGAAA	S000245
POLASIG1	1428	(+)	AATAAA	S000080
DOFCOREZM	1432	(+)	AAAG	S000265
POLLEN1LELAT52	1434	(+)	AGAAA	S000245
GT1CONSENSUS	1435	(+)	GRWAAW	S000198
GT1GMSCAM4	1435	(+)	GAAAAA	S000453
POLASIG2	1442	(+)	AATTAAA	S000081
TAAAGSTKST1	1445	(+)	TAAAG	S000387
DOFCOREZM	1446	(+)	AAAG	S000265
NODCON2GM	1447	(-)	CTCTT	S000462
OSE2ROOTNODULE	1447	(-)	CTCTT	S000468
POLLEN1LELAT52	1452	(+)	AGAAA	S000245
PYRIMIDINEBOXOSRAMY1A	1454	(-)	CCTTTT	S000259
DOFCOREZM	1455	(+)	AAAG	S000265
GT1CONSENSUS	1465	(-)	GRWAAW	S000198
IBOXCORE	1466	(-)	GATAA	S000199
GATABOX	1467	(-)	GATA	S000039
POLASIG2	1475	(+)	AATTAAA	S000081
TATABOXOSPAL	1477	(-)	TATTTAA	S000400
CAATBOX1	1495	(+)	CAAT	S000028
ROOTMOTIFTAPOX1	1496	(-)	ATATT	S000098
ROOTMOTIFTAPOX1	1497	(+)	ATATT	S000098
GT1CONSENSUS	1499	(-)	GRWAAW	S000198
CAATBOX1	1504	(+)	CAAT	S000028
ARR1AT	1509	(-)	NGATT	S000454
POLLEN1LELAT52	1526	(+)	AGAAA	S000245
CTRMCAMV35S	1532	(-)	TCTCTCTCT	S000460
ARR1AT	1552	(-)	NGATT	S000454
LTRE1HVBLT49	1556	(+)	CCGAAA	S000250
ACGTATERD1	1561	(-)	ACGT	S000415
ACGTATERD1	1561	(+)	ACGT	S000415
MYBPLANT	1574	(+)	MACCWAMC	S000167
REALPHALGLHCB21	1574	(+)	AACCAA	S000362
GT1CONSENSUS	1588	(-)	GRWAAW	S000198
P1BS	1603	(-)	GNATATNC	S000459
MYBST1	1603	(+)	GGATA	S000180
P1BS	1603	(+)	GNATATNC	S000459
GATABOX	1604	(+)	GATA	S000039
GATABOX	1606	(-)	GATA	S000039
MYBST1	1606	(-)	GGATA	S000180
CCAATBOX1	1610	(+)	CCAAT	S000030
CAATBOX1	1611	(+)	CAAT	S000028
ROOTMOTIFTAPOX1	1612	(-)	ATATT	S000098
ROOTMOTIFTAPOX1	1613	(+)	ATATT	S000098
TATABOX3	1614	(+)	TATTAAT	S000110
ARR1AT	1618	(-)	NGATT	S000454
INTRONLOWER	1621	(-)	TGCAGG	S000086
RYREPEATBNNAPA	1623	(-)	CATGCA	S000264
ARR1AT	1629	(-)	NGATT	S000454
GT1CONSENSUS	1638	(+)	GRWAAW	S000198
CAATBOX1	1642	(-)	CAAT	S000028
GTGANTG10	1648	(+)	GTGA	S000378
ARR1AT	1651	(+)	NGATT	S000454
CACTFTPPCA1	1657	(-)	YACT	S000449
CURECORECR	1658	(-)	GTAC	S000493
CURECORECR	1658	(+)	GTAC	S000493
CACTFTPPCA1	1659	(+)	YACT	S000449
CIACADIANLELHC	1687	(+)	CAANNNNATC	S000252
GATABOX	1693	(-)	GATA	S000039
CAATBOX1	1696	(+)	CAAT	S000028
ARR1AT	1697	(-)	NGATT	S000454
GTGANTG10	1699	(-)	GTGA	S000378
TATABOX3	1709	(+)	TATTAAT	S000110
ARR1AT	1713	(-)	NGATT	S000454
EBOXBNNAPA	1718	(-)	CANNTG	S000144
CATATGGMSAUR	1718	(-)	CATATG	S000370
MYCCONSENSUSAT	1718	(-)	CANNTG	S000407
EBOXBNNAPA	1718	(+)	CANNTG	S000144
CATATGGMSAUR	1718	(+)	CATATG	S000370
MYCCONSENSUSAT	1718	(+)	CANNTG	S000407
E2FCONSENSUS	1731	(-)	WTTSSCSS	S000476
ARR1AT	1736	(-)	NGATT	S000454
CAATBOX1	1741	(-)	CAAT	S000028
CCAATBOX1	1741	(-)	CCAAT	S000030
MYBPZM	1747	(-)	CCWACC	S000179
CACTFTPPCA1	1753	(-)	YACT	S000449
ERELEE4	1758	(-)	AWTTCAAA	S000037
EBOXBNNAPA	1772	(-)	CANNTG	S000144
MYCCONSENSUSAT	1772	(-)	CANNTG	S000407
EBOXBNNAPA	1772	(+)	CANNTG	S000144
MYCCONSENSUSAT	1772	(+)	CANNTG	S000407
BOXLCOREDCPAL	1794	(+)	ACCWWCC	S000492
PYRIMIDINEBOXOSRAMY1A	1799	(+)	CCTTTT	S000259
DOFCOREZM	1800	(-)	AAAG	S000265
E2FCONSENSUS	1802	(+)	WTTSSCSS	S000476
CACTFTPPCA1	1816	(+)	YACT	S000449
GTGANTG10	1820	(-)	GTGA	S000378
RHERPATEXPA7	1820	(+)	KCACGW	S000512
ARR1AT	1823	(+)	NGATT	S000454
ELRECOREPCRP1	1833	(-)	TTGACC	S000142
WBBOXPCWRKY1	1833	(-)	TTTGACY	S000310
WBOXNTERF3	1833	(-)	TGACY	S000457
WBOXATNPR1	1834	(-)	TTGAC	S000390
WRKY71OS	1834	(-)	TGAC	S000447
EBOXBNNAPA	1836	(-)	CANNTG	S000144
MYCCONSENSUSAT	1836	(-)	CANNTG	S000407
EBOXBNNAPA	1836	(+)	CANNTG	S000144
MYCCONSENSUSAT	1836	(+)	CANNTG	S000407
E2FCONSENSUS	1843	(-)	WTTSSCSS	S000476
EBOXBNNAPA	1847	(-)	CANNTG	S000144
MYCCONSENSUSAT	1847	(-)	CANNTG	S000407
CAATBOX1	1847	(+)	CAAT	S000028
EBOXBNNAPA	1847	(+)	CANNTG	S000144
MYCCONSENSUSAT	1847	(+)	CANNTG	S000407
CAATBOX1	1849	(-)	CAAT	S000028
CCAATBOX1	1849	(-)	CCAAT	S000030
TATCCAOSAMY	1851	(-)	TATCCA	S000403
MYBST1	1852	(+)	GGATA	S000180
GATABOX	1853	(+)	GATA	S000039
DOFCOREZM	1859	(+)	AAAG	S000265
SEF3MOTIFGM	1863	(+)	AACCCA	S000115
DOFCOREZM	1869	(+)	AAAG	S000265
CACTFTPPCA1	1878	(+)	YACT	S000449
E2FCONSENSUS	1883	(-)	WTTSSCSS	S000476
POLLEN1LELAT52	1895	(+)	AGAAA	S000245
TELOBOXATEEF1AA1	1897	(+)	AAACCCTAA	S000308
UP2ATMSD	1897	(+)	AAACCCTA	S000472
NODCON2GM	1909	(+)	CTCTT	S000462
OSE2ROOTNODULE	1909	(+)	CTCTT	S000468
CTRMCAMV35S	1928	(+)	TCTCTCTCT	S000460
CTRMCAMV35S	1930	(+)	TCTCTCTCT	S000460
CCAATBOX1	1945	(+)	CCAAT	S000030
CAATBOX1	1946	(+)	CAAT	S000028
RAV1AAT	1972	(+)	CAACA	S000314
PRECONSCRHSP70A	1975	(-)	SCGAYNRNNNNNNNNNNNNNNNHD	S000506
SURECOREATSULTR11	1988	(+)	GAGAC	S000499
PALBOXAPC	2000	(+)	CCGTCC	S000137
WBOXHVISO1	2021	(-)	TGACT	S000442
WBOXNTERF3	2021	(-)	TGACY	S000457
WBOXATNPR1	2022	(-)	TTGAC	S000390
WRKY71OS	2022	(-)	TGAC	S000447
CIACADIANLELHC	2024	(+)	CAANNNNATC	S000252
POLLEN1LELAT52	2026	(+)	AGAAA	S000245
EECCRCAH1	2027	(-)	GANTTNC	S000494
GT1CONSENSUS	2027	(+)	GRWAAW	S000198

## Sheet: VcNY-YC9
Factor or Site Name	Loc	Str	Signal Sequence	SITE
NONAMERATH4	11	(+)	AGATCGACG	S000147
CBFHV	13	(+)	RYCGAC	S000497
CGACGOSAMY3	15	(+)	CGACG	S000205
ARR1AT	18	(+)	NGATT	S000454
GT1CORE	22	(-)	GGTTAA	S000125
DOFCOREZM	41	(+)	AAAG	S000265
CAATBOX1	55	(-)	CAAT	S000028
CCAATBOX1	55	(-)	CCAAT	S000030
SEF4MOTIFGM7S	64	(+)	RTTTTTR	S000103
GTGANTG10	74	(-)	GTGA	S000378
LTRECOREATCOR15	79	(+)	CCGAC	S000153
GT1CONSENSUS	85	(-)	GRWAAW	S000198
LTRECOREATCOR15	89	(+)	CCGAC	S000153
WBOXATNPR1	94	(+)	TTGAC	S000390
ASF1MOTIFCAMV	95	(+)	TGACG	S000024
WRKY71OS	95	(+)	TGAC	S000447
WBOXHVISO1	100	(-)	TGACT	S000442
WBOXNTERF3	100	(-)	TGACY	S000457
WBOXNTCHN48	100	(-)	CTGACY	S000508
WRKY71OS	101	(-)	TGAC	S000447
CACTFTPPCA1	104	(-)	YACT	S000449
ARE1	104	(+)	RGTGACNNNGC	S000022
GTGANTG10	105	(+)	GTGA	S000378
WRKY71OS	106	(+)	TGAC	S000447
WBOXNTERF3	106	(+)	TGACY	S000457
PRECONSCRHSP70A	119	(-)	SCGAYNRNNNNNNNNNNNNNNNHD	S000506
ARR1AT	125	(+)	NGATT	S000454
LTRECOREATCOR15	131	(+)	CCGAC	S000153
PRECONSCRHSP70A	131	(+)	SCGAYNRNNNNNNNNNNNNNNNHD	S000506
LTRECOREATCOR15	138	(-)	CCGAC	S000153
DRE2COREZMRAB17	138	(-)	ACCGAC	S000402
DRECRTCOREAT	138	(-)	RCCGAC	S000418
CBFHV	138	(-)	RYCGAC	S000497
GTGANTG10	142	(+)	GTGA	S000378
WBOXHVISO1	143	(+)	TGACT	S000442
WRKY71OS	143	(+)	TGAC	S000447
WBOXNTERF3	143	(+)	TGACY	S000457
LTRECOREATCOR15	152	(+)	CCGAC	S000153
PRECONSCRHSP70A	152	(+)	SCGAYNRNNNNNNNNNNNNNNNHD	S000506
LTRECOREATCOR15	163	(+)	CCGAC	S000153
DOFCOREZM	167	(-)	AAAG	S000265
GT1CONSENSUS	168	(-)	GRWAAW	S000198
RAV1AAT	184	(+)	CAACA	S000314
EBOXBNNAPA	190	(-)	CANNTG	S000144
MYCCONSENSUSAT	190	(-)	CANNTG	S000407
EBOXBNNAPA	190	(+)	CANNTG	S000144
MYCCONSENSUSAT	190	(+)	CANNTG	S000407
WBOXHVISO1	194	(+)	TGACT	S000442
WRKY71OS	194	(+)	TGAC	S000447
WBOXNTERF3	194	(+)	TGACY	S000457
SURECOREATSULTR11	207	(-)	GAGAC	S000499
PRECONSCRHSP70A	219	(-)	SCGAYNRNNNNNNNNNNNNNNNHD	S000506
LTRECOREATCOR15	238	(-)	CCGAC	S000153
DRECRTCOREAT	238	(-)	RCCGAC	S000418
CBFHV	238	(-)	RYCGAC	S000497
GT1CONSENSUS	275	(+)	GRWAAW	S000198
ARR1AT	278	(-)	NGATT	S000454
CACTFTPPCA1	288	(-)	YACT	S000449
CACTFTPPCA1	291	(-)	YACT	S000449
BOXIINTPATPB	306	(-)	ATAGAA	S000296
CAATBOX1	310	(-)	CAAT	S000028
ARR1AT	339	(-)	NGATT	S000454
NODCON2GM	351	(+)	CTCTT	S000462
OSE2ROOTNODULE	351	(+)	CTCTT	S000468
DOFCOREZM	353	(-)	AAAG	S000265
GT1MOTIFPSRBCS	355	(+)	KWGTGRWAAWRW	S000051
GTGANTG10	357	(+)	GTGA	S000378
-300ELEMENT	358	(+)	TGHAAARK	S000122
GT1CONSENSUS	359	(+)	GRWAAW	S000198
GT1GMSCAM4	359	(+)	GAAAAA	S000453
DOFCOREZM	362	(+)	AAAG	S000265
CACTFTPPCA1	374	(-)	YACT	S000449
ANAERO1CONSENSUS	380	(+)	AAACAAA	S000477
ARR1AT	385	(-)	NGATT	S000454
DOFCOREZM	393	(+)	AAAG	S000265
PYRIMIDINEBOXOSRAMY1A	398	(+)	CCTTTT	S000259
DOFCOREZM	399	(-)	AAAG	S000265
GATABOX	414	(-)	GATA	S000039
MYBST1	414	(-)	GGATA	S000180
RAV1AAT	431	(-)	CAACA	S000314
SURE1STPAT21	436	(-)	AATAGAAAA	S000186
POLLEN1LELAT52	437	(-)	AGAAA	S000245
BOXIINTPATPB	438	(-)	ATAGAA	S000296
ARR1AT	448	(-)	NGATT	S000454
PYRIMIDINEBOXOSRAMY1A	454	(+)	CCTTTT	S000259
DOFCOREZM	455	(-)	AAAG	S000265
POLLEN1LELAT52	457	(-)	AGAAA	S000245
GAREAT	460	(-)	TAACAAR	S000439
TATABOX4	464	(-)	TATATAA	S000111
BIHD1OS	471	(-)	TGTCA	S000498
WRKY71OS	471	(+)	TGAC	S000447
CACTFTPPCA1	474	(+)	YACT	S000449
NODCON2GM	482	(-)	CTCTT	S000462
OSE2ROOTNODULE	482	(-)	CTCTT	S000468
ARR1AT	489	(-)	NGATT	S000454
SEF4MOTIFGM7S	494	(+)	RTTTTTR	S000103
GATABOX	500	(+)	GATA	S000039
CACTFTPPCA1	503	(-)	YACT	S000449
POLLEN1LELAT52	514	(+)	AGAAA	S000245
P1BS	534	(-)	GNATATNC	S000459
P1BS	534	(+)	GNATATNC	S000459
EBOXBNNAPA	535	(-)	CANNTG	S000144
CATATGGMSAUR	535	(-)	CATATG	S000370
MYCCONSENSUSAT	535	(-)	CANNTG	S000407
EBOXBNNAPA	535	(+)	CANNTG	S000144
CATATGGMSAUR	535	(+)	CATATG	S000370
MYCCONSENSUSAT	535	(+)	CANNTG	S000407
CANBNNAPA	541	(+)	CNAACAC	S000148
RAV1AAT	542	(+)	CAACA	S000314
CACTFTPPCA1	545	(+)	YACT	S000449
DOFCOREZM	550	(+)	AAAG	S000265
NODCON1GM	550	(+)	AAAGAT	S000461
OSE1ROOTNODULE	550	(+)	AAAGAT	S000467
CARGCW8GAT	556	(-)	CWWWWWWWWG	S000431
CARGCW8GAT	556	(+)	CWWWWWWWWG	S000431
CAATBOX1	562	(-)	CAAT	S000028
ARR1AT	573	(-)	NGATT	S000454
RAV1AAT	583	(+)	CAACA	S000314
RAV1AAT	586	(+)	CAACA	S000314
PYRIMIDINEBOXOSRAMY1A	591	(-)	CCTTTT	S000259
DOFCOREZM	592	(+)	AAAG	S000265
DOFCOREZM	602	(+)	AAAG	S000265
NODCON2GM	603	(-)	CTCTT	S000462
OSE2ROOTNODULE	603	(-)	CTCTT	S000468
INRNTPSADB	612	(-)	YTCANTYY	S000395
CAATBOX1	614	(-)	CAAT	S000028
CAATBOX1	628	(-)	CAAT	S000028
WBOXATNPR1	629	(+)	TTGAC	S000390
WBOXHVISO1	630	(+)	TGACT	S000442
WRKY71OS	630	(+)	TGAC	S000447
WBOXNTERF3	630	(+)	TGACY	S000457
ARR1AT	636	(+)	NGATT	S000454
ARR1AT	641	(+)	NGATT	S000454
E2FCONSENSUS	643	(+)	WTTSSCSS	S000476
ARR1AT	649	(+)	NGATT	S000454
GTGANTG10	653	(-)	GTGA	S000378
CACTFTPPCA1	654	(+)	YACT	S000449
ARR1AT	660	(+)	NGATT	S000454
GTGANTG10	664	(-)	GTGA	S000378
CACTFTPPCA1	665	(+)	YACT	S000449
LTRE1HVBLT49	674	(-)	CCGAAA	S000250
ARR1AT	678	(+)	NGATT	S000454
GATABOX	698	(-)	GATA	S000039
GATABOX	702	(+)	GATA	S000039
IBOXCORE	702	(+)	GATAA	S000199
SEF3MOTIFGM	705	(+)	AACCCA	S000115
CACTFTPPCA1	709	(+)	YACT	S000449
ARR1AT	714	(-)	NGATT	S000454
GATABOX	719	(-)	GATA	S000039
ARR1AT	724	(-)	NGATT	S000454
CURECORECR	728	(-)	GTAC	S000493
CURECORECR	728	(+)	GTAC	S000493
ACGTABOX	735	(-)	TACGTA	S000130
ACGTABOX	735	(+)	TACGTA	S000130
ACGTATERD1	736	(-)	ACGT	S000415
ACGTATERD1	736	(+)	ACGT	S000415
CAATBOX1	740	(-)	CAAT	S000028
ARR1AT	746	(-)	NGATT	S000454
RBCSCONSENSUS	751	(-)	AATCCAA	S000127
ARR1AT	753	(+)	NGATT	S000454
WBOXATNPR1	758	(+)	TTGAC	S000390
BIHD1OS	759	(-)	TGTCA	S000498
WRKY71OS	759	(+)	TGAC	S000447
CAATBOX1	775	(+)	CAAT	S000028
GTGANTG10	785	(-)	GTGA	S000378
CACTFTPPCA1	788	(+)	YACT	S000449
ASF1MOTIFCAMV	795	(+)	TGACG	S000024
WRKY71OS	795	(+)	TGAC	S000447
GTGANTG10	804	(+)	GTGA	S000378
ARR1AT	813	(+)	NGATT	S000454
GT1CONSENSUS	815	(-)	GRWAAW	S000198
IBOXCORE	816	(-)	GATAA	S000199
SREATMSD	816	(+)	TTATCC	S000470
GATABOX	817	(-)	GATA	S000039
MYBST1	817	(-)	GGATA	S000180
REBETALGLHCB21	817	(-)	CGGATA	S000363
DOFCOREZM	823	(-)	AAAG	S000265
ARR1AT	836	(+)	NGATT	S000454
CIACADIANLELHC	837	(-)	CAANNNNATC	S000252
DOFCOREZM	872	(-)	AAAG	S000265
POLASIG2	885	(+)	AATTAAA	S000081
DOFCOREZM	890	(+)	AAAG	S000265
BOXIINTPATPB	905	(-)	ATAGAA	S000296
GATABOX	908	(-)	GATA	S000039
MYBST1	908	(-)	GGATA	S000180
INRNTPSADB	915	(-)	YTCANTYY	S000395
CAATBOX1	917	(-)	CAAT	S000028
GT1CONSENSUS	923	(-)	GRWAAW	S000198
GT1GMSCAM4	923	(-)	GAAAAA	S000453
CAATBOX1	928	(+)	CAAT	S000028
QELEMENTZMZM13	938	(+)	AGGTCA	S000254
WBOXNTERF3	939	(-)	TGACY	S000457
WRKY71OS	940	(-)	TGAC	S000447
GTGANTG10	941	(-)	GTGA	S000378
RHERPATEXPA7	941	(+)	KCACGW	S000512
CACGTGMOTIF	942	(-)	CACGTG	S000042
EBOXBNNAPA	942	(-)	CANNTG	S000144
MYCCONSENSUSAT	942	(-)	CANNTG	S000407
ABRELATERD1	942	(-)	ACGTG	S000414
CACGTGMOTIF	942	(+)	CACGTG	S000042
EBOXBNNAPA	942	(+)	CANNTG	S000144
MYCCONSENSUSAT	942	(+)	CANNTG	S000407
ABRERATCAL	942	(+)	MACGYGB	S000507
ACGTATERD1	943	(-)	ACGT	S000415
RHERPATEXPA7	943	(-)	KCACGW	S000512
ABRELATERD1	943	(+)	ACGTG	S000414
ACGTATERD1	943	(+)	ACGT	S000415
CAATBOX1	948	(+)	CAAT	S000028
BOXIINTPATPB	958	(-)	ATAGAA	S000296
CACTFTPPCA1	971	(-)	YACT	S000449
EBOXBNNAPA	987	(-)	CANNTG	S000144
MYCCONSENSUSAT	987	(-)	CANNTG	S000407
CAATBOX1	987	(+)	CAAT	S000028
EBOXBNNAPA	987	(+)	CANNTG	S000144
MYCCONSENSUSAT	987	(+)	CANNTG	S000407
CAATBOX1	989	(-)	CAAT	S000028
WBOXNTERF3	997	(-)	TGACY	S000457
WRKY71OS	998	(-)	TGAC	S000447
GTGANTG10	999	(-)	GTGA	S000378
CAATBOX1	1002	(+)	CAAT	S000028
GATABOX	1015	(+)	GATA	S000039
GATABOX	1019	(+)	GATA	S000039
WBOXHVISO1	1023	(+)	TGACT	S000442
WRKY71OS	1023	(+)	TGAC	S000447
WBOXNTERF3	1023	(+)	TGACY	S000457
DOFCOREZM	1040	(+)	AAAG	S000265
CAATBOX1	1047	(-)	CAAT	S000028
MYB1AT	1060	(+)	WAACCA	S000408
REALPHALGLHCB21	1061	(+)	AACCAA	S000362
ARR1AT	1066	(-)	NGATT	S000454
DOFCOREZM	1080	(-)	AAAG	S000265
TAAAGSTKST1	1080	(-)	TAAAG	S000387
GT1CONSENSUS	1081	(-)	GRWAAW	S000198
CACTFTPPCA1	1093	(-)	YACT	S000449
ROOTMOTIFTAPOX1	1099	(+)	ATATT	S000098
CAATBOX1	1112	(+)	CAAT	S000028
CCAATBOX1	1119	(+)	CCAAT	S000030
CAATBOX1	1120	(+)	CAAT	S000028
POLASIG3	1122	(-)	AATAAT	S000088
MARTBOX	1123	(+)	TTWTWTTWTT	S000067
TATABOX5	1123	(+)	TTATTT	S000203
REALPHALGLHCB21	1131	(-)	AACCAA	S000362
CACTFTPPCA1	1139	(-)	YACT	S000449
CARGCW8GAT	1146	(-)	CWWWWWWWWG	S000431
CARGCW8GAT	1146	(+)	CWWWWWWWWG	S000431
ROOTMOTIFTAPOX1	1149	(-)	ATATT	S000098
ROOTMOTIFTAPOX1	1150	(+)	ATATT	S000098
CAATBOX1	1152	(-)	CAAT	S000028
POLLEN1LELAT52	1171	(-)	AGAAA	S000245
GTGANTG10	1179	(+)	GTGA	S000378
WRKY71OS	1180	(+)	TGAC	S000447
WBOXNTERF3	1180	(+)	TGACY	S000457
CAATBOX1	1185	(-)	CAAT	S000028
DOFCOREZM	1190	(-)	AAAG	S000265
GTGANTG10	1206	(-)	GTGA	S000378
CAATBOX1	1209	(+)	CAAT	S000028
GTGANTG10	1213	(-)	GTGA	S000378
DPBFCOREDCDC3	1215	(+)	ACACNNG	S000292
EECCRCAH1	1221	(-)	GANTTNC	S000494
CCAATBOX1	1245	(+)	CCAAT	S000030
CAATBOX1	1246	(+)	CAAT	S000028
ARR1AT	1250	(+)	NGATT	S000454
ARR1AT	1261	(+)	NGATT	S000454
GT1CONSENSUS	1270	(+)	GRWAAW	S000198
GATABOX	1285	(+)	GATA	S000039
GT1CONSENSUS	1285	(+)	GRWAAW	S000198
IBOXCORE	1285	(+)	GATAA	S000199
INRNTPSADB	1288	(-)	YTCANTYY	S000395
GT1CONSENSUS	1300	(-)	GRWAAW	S000198
GT1GMSCAM4	1300	(-)	GAAAAA	S000453
GT1CONSENSUS	1301	(-)	GRWAAW	S000198
CCAATBOX1	1305	(+)	CCAAT	S000030
EBOXBNNAPA	1306	(-)	CANNTG	S000144
MYCCONSENSUSAT	1306	(-)	CANNTG	S000407
CAATBOX1	1306	(+)	CAAT	S000028
EBOXBNNAPA	1306	(+)	CANNTG	S000144
MYCCONSENSUSAT	1306	(+)	CANNTG	S000407
CAATBOX1	1308	(-)	CAAT	S000028
GATABOX	1311	(+)	GATA	S000039
GT1CONSENSUS	1311	(+)	GRWAAW	S000198
IBOXCORE	1311	(+)	GATAA	S000199
CACTFTPPCA1	1321	(-)	YACT	S000449
MYB1AT	1323	(-)	WAACCA	S000408
GT1CONSENSUS	1326	(-)	GRWAAW	S000198
ARR1AT	1335	(+)	NGATT	S000454
ARR1AT	1347	(+)	NGATT	S000454
ARR1AT	1359	(-)	NGATT	S000454
TATABOX5	1368	(-)	TTATTT	S000203
CEREGLUBOX3PSLEGA	1373	(-)	TGTAAAAGT	S000034
-300ELEMENT	1374	(-)	TGHAAARK	S000122
DOFCOREZM	1374	(-)	AAAG	S000265
RAV1AAT	1389	(-)	CAACA	S000314
ARR1AT	1394	(+)	NGATT	S000454
CAATBOX1	1396	(-)	CAAT	S000028
ASF1MOTIFCAMV	1404	(-)	TGACG	S000024
WRKY71OS	1405	(-)	TGAC	S000447
GTGANTG10	1415	(+)	GTGA	S000378
ARR1AT	1418	(+)	NGATT	S000454
CURECORECR	1427	(-)	GTAC	S000493
CURECORECR	1427	(+)	GTAC	S000493
POLASIG1	1437	(-)	AATAAA	S000080
CAATBOX1	1440	(-)	CAAT	S000028
CCAATBOX1	1440	(-)	CCAAT	S000030
CACTFTPPCA1	1458	(-)	YACT	S000449
CURECORECR	1459	(-)	GTAC	S000493
CURECORECR	1459	(+)	GTAC	S000493
CAATBOX1	1466	(-)	CAAT	S000028
CCAATBOX1	1466	(-)	CCAAT	S000030
RBCSCONSENSUS	1467	(-)	AATCCAA	S000127
ARR1AT	1469	(+)	NGATT	S000454
CCAATBOX1	1484	(+)	CCAAT	S000030
CAATBOX1	1485	(+)	CAAT	S000028
GT1CONSENSUS	1493	(+)	GRWAAW	S000198
GT1CONSENSUS	1494	(+)	GRWAAW	S000198
GT1GMSCAM4	1494	(+)	GAAAAA	S000453
CCA1ATLHCB1	1495	(+)	AAMAATCT	S000149
ARR1AT	1498	(-)	NGATT	S000454
DOFCOREZM	1511	(-)	AAAG	S000265
TAAAGSTKST1	1511	(-)	TAAAG	S000387
ROOTMOTIFTAPOX1	1529	(-)	ATATT	S000098
CACTFTPPCA1	1540	(+)	YACT	S000449
POLASIG1	1562	(-)	AATAAA	S000080
CAATBOX1	1565	(-)	CAAT	S000028
WBOXATNPR1	1566	(+)	TTGAC	S000390
BIHD1OS	1567	(-)	TGTCA	S000498
WRKY71OS	1567	(+)	TGAC	S000447
CACTFTPPCA1	1570	(+)	YACT	S000449
ARR1AT	1578	(-)	NGATT	S000454
GATABOX	1592	(+)	GATA	S000039
CACTFTPPCA1	1596	(+)	YACT	S000449
DPBFCOREDCDC3	1598	(-)	ACACNNG	S000292
POLLEN1LELAT52	1611	(+)	AGAAA	S000245
GT1CONSENSUS	1612	(+)	GRWAAW	S000198
CAATBOX1	1616	(-)	CAAT	S000028
CAATBOX1	1622	(+)	CAAT	S000028
ARR1AT	1623	(-)	NGATT	S000454
NODCON1GM	1624	(-)	AAAGAT	S000461
OSE1ROOTNODULE	1624	(-)	AAAGAT	S000467
DOFCOREZM	1626	(-)	AAAG	S000265
TAAAGSTKST1	1626	(-)	TAAAG	S000387
DOFCOREZM	1632	(-)	AAAG	S000265
DOFCOREZM	1639	(-)	AAAG	S000265
EBOXBNNAPA	1661	(-)	CANNTG	S000144
MYCCONSENSUSAT	1661	(-)	CANNTG	S000407
EBOXBNNAPA	1661	(+)	CANNTG	S000144
MYCCONSENSUSAT	1661	(+)	CANNTG	S000407
WBOXNTCHN48	1664	(+)	CTGACY	S000508
WRKY71OS	1665	(+)	TGAC	S000447
WBOXNTERF3	1665	(+)	TGACY	S000457
ARR1AT	1674	(-)	NGATT	S000454
GTGANTG10	1679	(+)	GTGA	S000378
MYBCORE	1684	(+)	CNGTTR	S000176
RAV1AAT	1688	(-)	CAACA	S000314
EBOXBNNAPA	1712	(-)	CANNTG	S000144
MYCCONSENSUSAT	1712	(-)	CANNTG	S000407
EBOXBNNAPA	1712	(+)	CANNTG	S000144
MYCCONSENSUSAT	1712	(+)	CANNTG	S000407
ARR1AT	1716	(+)	NGATT	S000454
CAATBOX1	1718	(-)	CAAT	S000028
CACTFTPPCA1	1730	(-)	YACT	S000449
P1BS	1731	(-)	GNATATNC	S000459
P1BS	1731	(+)	GNATATNC	S000459
SORLIP1AT	1737	(+)	GCCAC	S000482
CAATBOX1	1741	(+)	CAAT	S000028
GT1CONSENSUS	1743	(-)	GRWAAW	S000198
POLLEN1LELAT52	1745	(-)	AGAAA	S000245
RAV1AAT	1780	(-)	CAACA	S000314
BIHD1OS	1783	(+)	TGTCA	S000498
WRKY71OS	1784	(-)	TGAC	S000447
CACTFTPPCA1	1791	(-)	YACT	S000449
RAV1AAT	1797	(+)	CAACA	S000314
CAATBOX1	1800	(+)	CAAT	S000028
ARR1AT	1837	(-)	NGATT	S000454
EBOXBNNAPA	1844	(-)	CANNTG	S000144
MYCCONSENSUSAT	1844	(-)	CANNTG	S000407
EBOXBNNAPA	1844	(+)	CANNTG	S000144
MYCCONSENSUSAT	1844	(+)	CANNTG	S000407
CACTFTPPCA1	1844	(+)	YACT	S000449
GATABOX	1856	(-)	GATA	S000039
MYBST1	1856	(-)	GGATA	S000180
REBETALGLHCB21	1856	(-)	CGGATA	S000363
CURECORECR	1861	(-)	GTAC	S000493
CURECORECR	1861	(+)	GTAC	S000493
CACTFTPPCA1	1862	(+)	YACT	S000449
CURECORECR	1874	(-)	GTAC	S000493
CURECORECR	1874	(+)	GTAC	S000493
CACTFTPPCA1	1875	(+)	YACT	S000449
ROOTMOTIFTAPOX1	1896	(+)	ATATT	S000098
CAATBOX1	1898	(-)	CAAT	S000028
EECCRCAH1	1901	(-)	GANTTNC	S000494
GATABOX	1910	(+)	GATA	S000039
GT1CONSENSUS	1910	(+)	GRWAAW	S000198
IBOXCORE	1910	(+)	GATAA	S000199
CACTFTPPCA1	1922	(+)	YACT	S000449
POLLEN1LELAT52	1930	(-)	AGAAA	S000245
GTGANTG10	1935	(+)	GTGA	S000378
GATABOX	1937	(+)	GATA	S000039
IBOX	1937	(+)	GATAAG	S000124
IBOXCORE	1937	(+)	GATAA	S000199
IBOXCORENT	1937	(+)	GATAAGR	S000424
GATABOX	1948	(+)	GATA	S000039
CURECORECR	1953	(-)	GTAC	S000493
CURECORECR	1953	(+)	GTAC	S000493
CACTFTPPCA1	1954	(+)	YACT	S000449
ROOTMOTIFTAPOX1	1965	(+)	ATATT	S000098
CAATBOX1	1967	(-)	CAAT	S000028
DOFCOREZM	1971	(-)	AAAG	S000265
TAAAGSTKST1	1975	(+)	TAAAG	S000387
DOFCOREZM	1976	(+)	AAAG	S000265
DOFCOREZM	1980	(-)	AAAG	S000265
WBOXATNPR1	1987	(+)	TTGAC	S000390
WBOXHVISO1	1988	(+)	TGACT	S000442
WRKY71OS	1988	(+)	TGAC	S000447
WBOXNTERF3	1988	(+)	TGACY	S000457
CAATBOX1	1996	(-)	CAAT	S000028
ARR1AT	2015	(+)	NGATT	S000454
MYBST1	2027	(+)	GGATA	S000180
GATABOX	2028	(+)	GATA	S000039

## Sheet: VcNY-YC10
Factor or Site Name	Loc	Str	Signal Sequence	SITE
MYB1AT	1	(-)	WAACCA	S000408
POLLEN1LELAT52	4	(-)	AGAAA	S000245
CACTFTPPCA1	8	(+)	YACT	S000449
DOFCOREZM	10	(-)	AAAG	S000265
GT1CONSENSUS	11	(-)	GRWAAW	S000198
SORLIP2AT	21	(+)	GGGCC	S000483
CACTFTPPCA1	28	(+)	YACT	S000449
DOFCOREZM	30	(-)	AAAG	S000265
DOFCOREZM	38	(-)	AAAG	S000265
ARR1AT	41	(+)	NGATT	S000454
EECCRCAH1	42	(+)	GANTTNC	S000494
GT1CONSENSUS	43	(-)	GRWAAW	S000198
POLLEN1LELAT52	45	(-)	AGAAA	S000245
NODCON2GM	48	(+)	CTCTT	S000462
OSE2ROOTNODULE	48	(+)	CTCTT	S000468
DOFCOREZM	50	(-)	AAAG	S000265
POLLEN1LELAT52	52	(-)	AGAAA	S000245
POLLEN1LELAT52	63	(-)	AGAAA	S000245
CAATBOX1	70	(+)	CAAT	S000028
CACTFTPPCA1	76	(+)	YACT	S000449
DPBFCOREDCDC3	80	(-)	ACACNNG	S000292
CACTFTPPCA1	82	(-)	YACT	S000449
ROOTMOTIFTAPOX1	87	(+)	ATATT	S000098
SEF3MOTIFGM	102	(-)	AACCCA	S000115
SORLIP2AT	112	(+)	GGGCC	S000483
SITEIIATCYTC	113	(-)	TGGGCY	S000474
SORLIP2AT	113	(-)	GGGCC	S000483
CACTFTPPCA1	117	(+)	YACT	S000449
TAAAGSTKST1	123	(+)	TAAAG	S000387
DOFCOREZM	124	(+)	AAAG	S000265
EBOXBNNAPA	135	(-)	CANNTG	S000144
MYCCONSENSUSAT	135	(-)	CANNTG	S000407
EBOXBNNAPA	135	(+)	CANNTG	S000144
MYCCONSENSUSAT	135	(+)	CANNTG	S000407
CMSRE1IBSPOA	148	(-)	TGGACGG	S000511
PALBOXAPC	148	(+)	CCGTCC	S000137
POLASIG3	166	(-)	AATAAT	S000088
-10PEHVPSBD	168	(+)	TATTCT	S000392
DOFCOREZM	172	(-)	AAAG	S000265
GCN4OSGLUB1	175	(+)	TGAGTCA	S000277
WBOXHVISO1	177	(-)	TGACT	S000442
WBOXNTERF3	177	(-)	TGACY	S000457
WRKY71OS	178	(-)	TGAC	S000447
POLLEN1LELAT52	188	(+)	AGAAA	S000245
GT1CONSENSUS	189	(+)	GRWAAW	S000198
GT1GMSCAM4	189	(+)	GAAAAA	S000453
ARR1AT	193	(-)	NGATT	S000454
WBOXHVISO1	198	(-)	TGACT	S000442
WBOXNTERF3	198	(-)	TGACY	S000457
WBOXATNPR1	199	(-)	TTGAC	S000390
WRKY71OS	199	(-)	TGAC	S000447
CAATBOX1	201	(+)	CAAT	S000028
BOXIINTPATPB	204	(-)	ATAGAA	S000296
CURECORECR	210	(-)	GTAC	S000493
CURECORECR	210	(+)	GTAC	S000493
CACTFTPPCA1	211	(+)	YACT	S000449
EBOXBNNAPA	220	(-)	CANNTG	S000144
MYCCONSENSUSAT	220	(-)	CANNTG	S000407
MYB2CONSENSUSAT	220	(-)	YAACKG	S000409
EBOXBNNAPA	220	(+)	CANNTG	S000144
MYBCORE	220	(+)	CNGTTR	S000176
MYCCONSENSUSAT	220	(+)	CANNTG	S000407
CACTFTPPCA1	229	(+)	YACT	S000449
DOFCOREZM	231	(-)	AAAG	S000265
POLLEN1LELAT52	232	(-)	AGAAA	S000245
DOFCOREZM	235	(-)	AAAG	S000265
-300ELEMENT	244	(-)	TGHAAARK	S000122
CAATBOX1	268	(-)	CAAT	S000028
GTGANTG10	271	(+)	GTGA	S000378
POLASIG3	278	(+)	AATAAT	S000088
MYBCORE	300	(+)	CNGTTR	S000176
GT1CONSENSUS	310	(-)	GRWAAW	S000198
GT1GMSCAM4	310	(-)	GAAAAA	S000453
PREATPRODH	318	(-)	ACTCAT	S000450
CAREOSREP1	320	(-)	CAACTC	S000421
ARR1AT	324	(+)	NGATT	S000454
CACTFTPPCA1	336	(-)	YACT	S000449
GTGANTG10	337	(+)	GTGA	S000378
GCN4OSGLUB1	338	(-)	TGAGTCA	S000277
WBOXHVISO1	338	(+)	TGACT	S000442
WRKY71OS	338	(+)	TGAC	S000447
WBOXNTERF3	338	(+)	TGACY	S000457
POLASIG3	349	(-)	AATAAT	S000088
TATABOX5	350	(+)	TTATTT	S000203
TATABOXOSPAL	351	(+)	TATTTAA	S000400
MYBCOREATCYCB1	369	(+)	AACGG	S000502
CGCGBOXAT	373	(-)	VCGCGB	S000501
CGCGBOXAT	373	(+)	VCGCGB	S000501
OCTAMERMOTIFTAH3H4	374	(+)	CGCGGATC	S000076
GTGANTG10	388	(+)	GTGA	S000378
MYBCORE	397	(+)	CNGTTR	S000176
RAV1AAT	398	(-)	CAACA	S000314
ARR1AT	405	(+)	NGATT	S000454
GTGANTG10	412	(+)	GTGA	S000378
QELEMENTZMZM13	413	(-)	AGGTCA	S000254
WRKY71OS	413	(+)	TGAC	S000447
WBOXNTERF3	413	(+)	TGACY	S000457
ARR1AT	419	(+)	NGATT	S000454
CAATBOX1	421	(-)	CAAT	S000028
EECCRCAH1	429	(-)	GANTTNC	S000494
CAATBOX1	440	(-)	CAAT	S000028
CCAATBOX1	440	(-)	CCAAT	S000030
GTGANTG10	453	(+)	GTGA	S000378
QELEMENTZMZM13	454	(-)	AGGTCA	S000254
WRKY71OS	454	(+)	TGAC	S000447
WBOXNTERF3	454	(+)	TGACY	S000457
DPBFCOREDCDC3	462	(-)	ACACNNG	S000292
ASF1MOTIFCAMV	476	(-)	TGACG	S000024
WBOXATNPR1	477	(-)	TTGAC	S000390
WRKY71OS	477	(-)	TGAC	S000447
DOFCOREZM	496	(-)	AAAG	S000265
GT1CONSENSUS	498	(-)	GRWAAW	S000198
LTRE1HVBLT49	502	(+)	CCGAAA	S000250
DOFCOREZM	505	(+)	AAAG	S000265
CACTFTPPCA1	507	(-)	YACT	S000449
GTGANTG10	508	(+)	GTGA	S000378
BIHD1OS	509	(-)	TGTCA	S000498
WRKY71OS	509	(+)	TGAC	S000447
EBOXBNNAPA	522	(-)	CANNTG	S000144
MYCCONSENSUSAT	522	(-)	CANNTG	S000407
EBOXBNNAPA	522	(+)	CANNTG	S000144
MYCCONSENSUSAT	522	(+)	CANNTG	S000407
RAV1AAT	526	(-)	CAACA	S000314
EECCRCAH1	541	(-)	GANTTNC	S000494
BIHD1OS	551	(+)	TGTCA	S000498
WRKY71OS	552	(-)	TGAC	S000447
GATABOX	556	(-)	GATA	S000039
MYBST1	556	(-)	GGATA	S000180
TATCCAOSAMY	556	(+)	TATCCA	S000403
RAV1AAT	560	(+)	CAACA	S000314
CACTFTPPCA1	565	(-)	YACT	S000449
DOFCOREZM	575	(-)	AAAG	S000265
ERELEE4	577	(-)	AWTTCAAA	S000037
SORLIP1AT	588	(+)	GCCAC	S000482
CACTFTPPCA1	590	(+)	YACT	S000449
CACTFTPPCA1	594	(-)	YACT	S000449
ARR1AT	597	(-)	NGATT	S000454
GATABOX	615	(-)	GATA	S000039
MYBST1	615	(-)	GGATA	S000180
DOFCOREZM	623	(-)	AAAG	S000265
INRNTPSADB	631	(+)	YTCANTYY	S000395
CAATBOX1	633	(+)	CAAT	S000028
PYRIMIDINEBOXOSRAMY1A	646	(-)	CCTTTT	S000259
DOFCOREZM	647	(+)	AAAG	S000265
GTGANTG10	652	(+)	GTGA	S000378
DOFCOREZM	655	(+)	AAAG	S000265
EECCRCAH1	660	(-)	GANTTNC	S000494
BOXIINTPATPB	664	(-)	ATAGAA	S000296
GATABOX	667	(-)	GATA	S000039
GATABOX	673	(-)	GATA	S000039
MYBST1	673	(-)	GGATA	S000180
DOFCOREZM	677	(-)	AAAG	S000265
CAATBOX1	681	(+)	CAAT	S000028
CACTFTPPCA1	688	(+)	YACT	S000449
ARR1AT	727	(+)	NGATT	S000454
DOFCOREZM	744	(+)	AAAG	S000265
NODCON2GM	745	(-)	CTCTT	S000462
OSE2ROOTNODULE	745	(-)	CTCTT	S000468
SITEIIATCYTC	754	(+)	TGGGCY	S000474
SORLIP2AT	755	(+)	GGGCC	S000483
MYB2CONSENSUSAT	758	(-)	YAACKG	S000409
MYBCOREATCYCB1	758	(-)	AACGG	S000502
MYBCORE	758	(+)	CNGTTR	S000176
GATABOX	767	(+)	GATA	S000039
GT1CONSENSUS	767	(+)	GRWAAW	S000198
IBOXCORE	767	(+)	GATAA	S000199
MARTBOX	773	(+)	TTWTWTTWTT	S000067
POLASIG1	774	(-)	AATAAA	S000080
TATABOX5	775	(+)	TTATTT	S000203
SEF4MOTIFGM7S	777	(+)	RTTTTTR	S000103
TATABOXOSPAL	784	(+)	TATTTAA	S000400
CAATBOX1	796	(-)	CAAT	S000028
GTGANTG10	803	(+)	GTGA	S000378
ARR1AT	804	(+)	NGATT	S000454
CAATBOX1	809	(+)	CAAT	S000028
GCN4OSGLUB1	812	(-)	TGAGTCA	S000277
WBOXHVISO1	812	(+)	TGACT	S000442
WRKY71OS	812	(+)	TGAC	S000447
WBOXNTERF3	812	(+)	TGACY	S000457
MYBCORE	829	(-)	CNGTTR	S000176
RAV1AAT	829	(+)	CAACA	S000314
POLLEN1LELAT52	842	(+)	AGAAA	S000245
GT1CONSENSUS	843	(+)	GRWAAW	S000198
MYBCORE	854	(-)	CNGTTR	S000176
EBOXBNNAPA	877	(-)	CANNTG	S000144
MYCCONSENSUSAT	877	(-)	CANNTG	S000407
EBOXBNNAPA	877	(+)	CANNTG	S000144
MYCCONSENSUSAT	877	(+)	CANNTG	S000407
NODCON2GM	883	(+)	CTCTT	S000462
OSE2ROOTNODULE	883	(+)	CTCTT	S000468
DOFCOREZM	885	(-)	AAAG	S000265
POLASIG1	888	(-)	AATAAA	S000080
TATABOX5	889	(+)	TTATTT	S000203
WBBOXPCWRKY1	892	(+)	TTTGACY	S000310
WBOXATNPR1	893	(+)	TTGAC	S000390
WBOXHVISO1	894	(+)	TGACT	S000442
WRKY71OS	894	(+)	TGAC	S000447
WBOXNTERF3	894	(+)	TGACY	S000457
CAATBOX1	899	(-)	CAAT	S000028
GATABOX	923	(+)	GATA	S000039
GT1CONSENSUS	923	(+)	GRWAAW	S000198
IBOXCORE	923	(+)	GATAA	S000199
TAAAGSTKST1	925	(+)	TAAAG	S000387
DOFCOREZM	926	(+)	AAAG	S000265
NODCON1GM	926	(+)	AAAGAT	S000461
OSE1ROOTNODULE	926	(+)	AAAGAT	S000467
GATABOX	929	(+)	GATA	S000039
IBOX	929	(+)	GATAAG	S000124
IBOXCORE	929	(+)	GATAA	S000199
IBOXCORENT	929	(+)	GATAAGR	S000424
DRE2COREZMRAB17	938	(+)	ACCGAC	S000402
DRECRTCOREAT	938	(+)	RCCGAC	S000418
CBFHV	938	(+)	RYCGAC	S000497
LTRECOREATCOR15	939	(+)	CCGAC	S000153
HEXAMERATH4	940	(-)	CCGTCG	S000146
CGACGOSAMY3	940	(+)	CGACG	S000205
GT1CONSENSUS	944	(+)	GRWAAW	S000198
CURECORECR	950	(-)	GTAC	S000493
CURECORECR	950	(+)	GTAC	S000493
CURECORECR	961	(-)	GTAC	S000493
CURECORECR	961	(+)	GTAC	S000493
DRE2COREZMRAB17	963	(+)	ACCGAC	S000402
DRECRTCOREAT	963	(+)	RCCGAC	S000418
CBFHV	963	(+)	RYCGAC	S000497
LTRECOREATCOR15	964	(+)	CCGAC	S000153
HEXAMERATH4	965	(-)	CCGTCG	S000146
CGACGOSAMY3	965	(+)	CGACG	S000205
CGACGOSAMY3	971	(-)	CGACG	S000205
GTGANTG10	977	(+)	GTGA	S000378
ASF1MOTIFCAMV	978	(+)	TGACG	S000024
WRKY71OS	978	(+)	TGAC	S000447
HEXAMERATH4	983	(+)	CCGTCG	S000146
CGACGOSAMY3	984	(-)	CGACG	S000205
MYBCOREATCYCB1	998	(+)	AACGG	S000502
LTRECOREATCOR15	1002	(-)	CCGAC	S000153
CBFHV	1007	(+)	RYCGAC	S000497
MYBCOREATCYCB1	1012	(-)	AACGG	S000502
ARR1AT	1020	(-)	NGATT	S000454
CBFHV	1021	(+)	RYCGAC	S000497
MYBCOREATCYCB1	1026	(-)	AACGG	S000502
MYBCORE	1041	(-)	CNGTTR	S000176
PRECONSCRHSP70A	1041	(-)	SCGAYNRNNNNNNNNNNNNNNNHD	S000506
MYB2CONSENSUSAT	1041	(+)	YAACKG	S000409
MYBCOREATCYCB1	1042	(+)	AACGG	S000502
CGACGOSAMY3	1047	(-)	CGACG	S000205
LTRECOREATCOR15	1048	(-)	CCGAC	S000153
DRECRTCOREAT	1048	(-)	RCCGAC	S000418
CBFHV	1048	(-)	RYCGAC	S000497
CGACGOSAMY3	1053	(+)	CGACG	S000205
HEXAMERATH4	1058	(+)	CCGTCG	S000146
CGACGOSAMY3	1059	(-)	CGACG	S000205
LTRECOREATCOR15	1060	(-)	CCGAC	S000153
DRE2COREZMRAB17	1060	(-)	ACCGAC	S000402
DRECRTCOREAT	1060	(-)	RCCGAC	S000418
CBFHV	1060	(-)	RYCGAC	S000497
CURECORECR	1064	(-)	GTAC	S000493
CURECORECR	1064	(+)	GTAC	S000493
EBOXBNNAPA	1078	(-)	CANNTG	S000144
MYCCONSENSUSAT	1078	(-)	CANNTG	S000407
EBOXBNNAPA	1078	(+)	CANNTG	S000144
MYCCONSENSUSAT	1078	(+)	CANNTG	S000407
CACTFTPPCA1	1078	(+)	YACT	S000449
AGMOTIFNTMYB2	1081	(-)	AGATCCAA	S000444
ELRECOREPCRP1	1108	(-)	TTGACC	S000142
WBBOXPCWRKY1	1108	(-)	TTTGACY	S000310
WBOXNTERF3	1108	(-)	TGACY	S000457
WBOXATNPR1	1109	(-)	TTGAC	S000390
WRKY71OS	1109	(-)	TGAC	S000447
NODCON2GM	1119	(-)	CTCTT	S000462
OSE2ROOTNODULE	1119	(-)	CTCTT	S000468
GT1CONSENSUS	1126	(-)	GRWAAW	S000198
CCAATBOX1	1130	(+)	CCAAT	S000030
CAATBOX1	1131	(+)	CAAT	S000028
CACTFTPPCA1	1138	(-)	YACT	S000449
WBOXATNPR1	1147	(+)	TTGAC	S000390
BIHD1OS	1148	(-)	TGTCA	S000498
WRKY71OS	1148	(+)	TGAC	S000447
CACTFTPPCA1	1160	(-)	YACT	S000449
GTGANTG10	1161	(+)	GTGA	S000378
QELEMENTZMZM13	1162	(-)	AGGTCA	S000254
WRKY71OS	1162	(+)	TGAC	S000447
WBOXNTERF3	1162	(+)	TGACY	S000457
PYRIMIDINEBOXOSRAMY1A	1165	(+)	CCTTTT	S000259
DOFCOREZM	1166	(-)	AAAG	S000265
MARTBOX	1167	(+)	TTWTWTTWTT	S000067
MARTBOX	1168	(+)	TTWTWTTWTT	S000067
MARTBOX	1169	(+)	TTWTWTTWTT	S000067
CACTFTPPCA1	1183	(-)	YACT	S000449
NTBBF1ARROLB	1185	(-)	ACTTTA	S000273
TAAAGSTKST1	1185	(+)	TAAAG	S000387
DOFCOREZM	1186	(+)	AAAG	S000265
CACTFTPPCA1	1188	(-)	YACT	S000449
GTGANTG10	1189	(+)	GTGA	S000378
QELEMENTZMZM13	1190	(-)	AGGTCA	S000254
WRKY71OS	1190	(+)	TGAC	S000447
WBOXNTERF3	1190	(+)	TGACY	S000457
PYRIMIDINEBOXOSRAMY1A	1196	(+)	CCTTTT	S000259
DOFCOREZM	1197	(-)	AAAG	S000265
PYRIMIDINEBOXOSRAMY1A	1208	(+)	CCTTTT	S000259
DOFCOREZM	1209	(-)	AAAG	S000265
GT1CONSENSUS	1215	(+)	GRWAAW	S000198
TATABOX5	1225	(-)	TTATTT	S000203
PYRIMIDINEBOXOSRAMY1A	1238	(-)	CCTTTT	S000259
DOFCOREZM	1239	(+)	AAAG	S000265
DOFCOREZM	1248	(+)	AAAG	S000265
CACTFTPPCA1	1250	(-)	YACT	S000449
EBOXBNNAPA	1269	(-)	CANNTG	S000144
MYCCONSENSUSAT	1269	(-)	CANNTG	S000407
EBOXBNNAPA	1269	(+)	CANNTG	S000144
MYCCONSENSUSAT	1269	(+)	CANNTG	S000407
GTGANTG10	1274	(+)	GTGA	S000378
CACTFTPPCA1	1288	(+)	YACT	S000449
GTGANTG10	1295	(+)	GTGA	S000378
ARR1AT	1296	(+)	NGATT	S000454
PALBOXLPC	1309	(+)	YCYYACCWACC	S000138
BOXLCOREDCPAL	1313	(+)	ACCWWCC	S000492
MYBPZM	1314	(+)	CCWACC	S000179
GATABOX	1330	(+)	GATA	S000039
GT1CONSENSUS	1330	(+)	GRWAAW	S000198
IBOXCORE	1330	(+)	GATAA	S000199
POLASIG3	1334	(-)	AATAAT	S000088
MARTBOX	1335	(+)	TTWTWTTWTT	S000067
TATABOX5	1335	(+)	TTATTT	S000203
MARTBOX	1338	(+)	TTWTWTTWTT	S000067
TATABOX5	1343	(+)	TTATTT	S000203
POLLEN1LELAT52	1351	(+)	AGAAA	S000245
GT1CONSENSUS	1352	(+)	GRWAAW	S000198
GT1GMSCAM4	1352	(+)	GAAAAA	S000453
ERELEE4	1357	(+)	AWTTCAAA	S000037
-300ELEMENT	1365	(-)	TGHAAARK	S000122
DOFCOREZM	1365	(-)	AAAG	S000265
TATABOX5	1375	(-)	TTATTT	S000203
POLASIG1	1376	(+)	AATAAA	S000080
DOFCOREZM	1380	(+)	AAAG	S000265
CAATBOX1	1389	(-)	CAAT	S000028
GATABOX	1392	(+)	GATA	S000039
ROOTMOTIFTAPOX1	1393	(+)	ATATT	S000098
CACTFTPPCA1	1399	(-)	YACT	S000449
REALPHALGLHCB21	1409	(-)	AACCAA	S000362
MYB1AT	1410	(-)	WAACCA	S000408
TATABOX2	1418	(+)	TATAAAT	S000109
POLASIG3	1430	(-)	AATAAT	S000088
TATABOX5	1431	(+)	TTATTT	S000203
TATABOX2	1433	(-)	TATAAAT	S000109
TATABOX2	1436	(+)	TATAAAT	S000109
INRNTPSADB	1454	(-)	YTCANTYY	S000395
ARR1AT	1454	(+)	NGATT	S000454
CAATBOX1	1456	(-)	CAAT	S000028
DOFCOREZM	1479	(+)	AAAG	S000265
CACTFTPPCA1	1484	(-)	YACT	S000449
SEF4MOTIFGM7S	1488	(-)	RTTTTTR	S000103
INRNTPSADB	1490	(-)	YTCANTYY	S000395
GT1CONSENSUS	1495	(+)	GRWAAW	S000198
GT1GMSCAM4	1495	(+)	GAAAAA	S000453
MYBPLANT	1513	(-)	MACCWAMC	S000167
REALPHALGLHCB21	1515	(-)	AACCAA	S000362
MYB1AT	1516	(-)	WAACCA	S000408
POLLEN1LELAT52	1540	(-)	AGAAA	S000245
CAATBOX1	1545	(+)	CAAT	S000028
ATHB6COREAT	1545	(+)	CAATTATTA	S000399
POLASIG3	1547	(-)	AATAAT	S000088
POLASIG3	1550	(-)	AATAAT	S000088
TATABOX5	1551	(+)	TTATTT	S000203
TATABOXOSPAL	1552	(+)	TATTTAA	S000400
POLASIG2	1554	(-)	AATTAAA	S000081
HDZIP2ATATHB2	1556	(-)	TAATMATTA	S000373
POLASIG3	1558	(-)	AATAAT	S000088
GT1CONSENSUS	1561	(-)	GRWAAW	S000198
SEF4MOTIFGM7S	1570	(+)	RTTTTTR	S000103
SEF1MOTIF	1573	(-)	ATATTTAWW	S000006
TATABOXOSPAL	1574	(-)	TATTTAA	S000400
ROOTMOTIFTAPOX1	1577	(-)	ATATT	S000098
ROOTMOTIFTAPOX1	1578	(+)	ATATT	S000098
POLASIG3	1580	(-)	AATAAT	S000088
POLASIG1	1587	(-)	AATAAA	S000080
TATABOX5	1588	(+)	TTATTT	S000203
GT1CONSENSUS	1591	(-)	GRWAAW	S000198
GT1GMSCAM4	1591	(-)	GAAAAA	S000453
POLLEN1LELAT52	1593	(-)	AGAAA	S000245
GATABOX	1601	(-)	GATA	S000039
CCAATBOX1	1610	(+)	CCAAT	S000030
CAATBOX1	1611	(+)	CAAT	S000028
ARR1AT	1612	(-)	NGATT	S000454
TATABOX3	1616	(-)	TATTAAT	S000110
POLASIG2	1630	(-)	AATTAAA	S000081
HDZIP2ATATHB2	1632	(-)	TAATMATTA	S000373
POLASIG3	1634	(-)	AATAAT	S000088
GT1CONSENSUS	1637	(-)	GRWAAW	S000198
IBOXCORE	1638	(-)	GATAA	S000199
SREATMSD	1638	(+)	TTATCC	S000470
GATABOX	1639	(-)	GATA	S000039
MYBST1	1639	(-)	GGATA	S000180
POLLEN1LELAT52	1648	(-)	AGAAA	S000245
HDZIP2ATATHB2	1658	(+)	TAATMATTA	S000373
ARR1AT	1659	(-)	NGATT	S000454
SEF4MOTIFGM7S	1667	(-)	RTTTTTR	S000103
MYB1AT	1670	(+)	WAACCA	S000408
REALPHALGLHCB21	1671	(+)	AACCAA	S000362
SEF3MOTIFGM	1684	(+)	AACCCA	S000115
ARR1AT	1690	(-)	NGATT	S000454
2SSEEDPROTBANAPA	1693	(+)	CAAACAC	S000143
CANBNNAPA	1693	(+)	CNAACAC	S000148
DOFCOREZM	1703	(-)	AAAG	S000265
TAAAGSTKST1	1703	(-)	TAAAG	S000387
DOFCOREZM	1712	(-)	AAAG	S000265
POLLEN1LELAT52	1713	(-)	AGAAA	S000245
NODCON2GM	1716	(+)	CTCTT	S000462
OSE2ROOTNODULE	1716	(+)	CTCTT	S000468
DOFCOREZM	1718	(-)	AAAG	S000265
LTRE1HVBLT49	1720	(-)	CCGAAA	S000250
MYB1AT	1726	(+)	WAACCA	S000408
DOFCOREZM	1740	(-)	AAAG	S000265
AMYBOX1	1742	(-)	TAACARA	S000020
MYBGAHV	1742	(-)	TAACAAA	S000181
GAREAT	1742	(-)	TAACAAR	S000439
IBOXCORE	1746	(-)	GATAA	S000199
GATABOX	1747	(-)	GATA	S000039
DOFCOREZM	1754	(-)	AAAG	S000265
TAAAGSTKST1	1754	(-)	TAAAG	S000387
ARR1AT	1760	(+)	NGATT	S000454
EBOXBNNAPA	1773	(-)	CANNTG	S000144
MYCATRD22	1773	(-)	CACATG	S000174
DPBFCOREDCDC3	1773	(-)	ACACNNG	S000292
MYCCONSENSUSAT	1773	(-)	CANNTG	S000407
EBOXBNNAPA	1773	(+)	CANNTG	S000144
MYCCONSENSUSAT	1773	(+)	CANNTG	S000407
MYCATERD1	1773	(+)	CATGTG	S000413
BIHD1OS	1777	(+)	TGTCA	S000498
WBOXATNPR1	1778	(-)	TTGAC	S000390
WRKY71OS	1778	(-)	TGAC	S000447
DOFCOREZM	1783	(-)	AAAG	S000265
POLASIG2	1786	(-)	AATTAAA	S000081
POLASIG2	1791	(-)	AATTAAA	S000081
DOFCOREZM	1806	(+)	AAAG	S000265
WBBOXPCWRKY1	1818	(+)	TTTGACY	S000310
WBOXATNPR1	1819	(+)	TTGAC	S000390
WBOXHVISO1	1820	(+)	TGACT	S000442
WRKY71OS	1820	(+)	TGAC	S000447
WBOXNTERF3	1820	(+)	TGACY	S000457
EECCRCAH1	1821	(+)	GANTTNC	S000494
SEF1MOTIF	1834	(+)	ATATTTAWW	S000006
ROOTMOTIFTAPOX1	1834	(+)	ATATT	S000098
TATABOXOSPAL	1835	(+)	TATTTAA	S000400
MARTBOX	1840	(-)	TTWTWTTWTT	S000067
MARTBOX	1841	(-)	TTWTWTTWTT	S000067
ANAERO1CONSENSUS	1855	(+)	AAACAAA	S000477
AACACOREOSGLUB1	1856	(+)	AACAAAC	S000353
GTGANTG10	1863	(-)	GTGA	S000378
SEF4MOTIFGM7S	1866	(-)	RTTTTTR	S000103
-300ELEMENT	1875	(-)	TGHAAARK	S000122
PYRIMIDINEBOXOSRAMY1A	1875	(+)	CCTTTT	S000259
DOFCOREZM	1876	(-)	AAAG	S000265
DOFCOREZM	1882	(+)	AAAG	S000265
NODCON1GM	1882	(+)	AAAGAT	S000461
OSE1ROOTNODULE	1882	(+)	AAAGAT	S000467
ARR1AT	1884	(+)	NGATT	S000454
-10PEHVPSBD	1893	(+)	TATTCT	S000392
DOFCOREZM	1897	(-)	AAAG	S000265
TAAAGSTKST1	1897	(-)	TAAAG	S000387
POLASIG1	1901	(+)	AATAAA	S000080
TAAAGSTKST1	1903	(+)	TAAAG	S000387
DOFCOREZM	1904	(+)	AAAG	S000265
POLLEN1LELAT52	1906	(+)	AGAAA	S000245
CAATBOX1	1910	(-)	CAAT	S000028
LTRECOREATCOR15	1926	(+)	CCGAC	S000153
PRECONSCRHSP70A	1926	(+)	SCGAYNRNNNNNNNNNNNNNNNHD	S000506
CGACGOSAMY3	1927	(+)	CGACG	S000205
PYRIMIDINEBOXOSRAMY1A	1943	(+)	CCTTTT	S000259
DOFCOREZM	1944	(-)	AAAG	S000265
AACACOREOSGLUB1	1953	(+)	AACAAAC	S000353
ANAERO1CONSENSUS	1969	(+)	AAACAAA	S000477
SEF4MOTIFGM7S	1972	(-)	RTTTTTR	S000103
GTGANTG10	1979	(-)	GTGA	S000378
CACTFTPPCA1	1980	(+)	YACT	S000449
RAV1AAT	1989	(+)	CAACA	S000314
EBOXBNNAPA	2003	(-)	CANNTG	S000144
MYCCONSENSUSAT	2003	(-)	CANNTG	S000407
EBOXBNNAPA	2003	(+)	CANNTG	S000144
MYCCONSENSUSAT	2003	(+)	CANNTG	S000407
RAV1AAT	2022	(+)	CAACA	S000314

[truncated: 21 more sheets: VcNY-YC11, VcNY-YC12, VcNY-YC13, VcNY-YC14, VcNY-YC15, VcNY-YC16, VcNY-YC17, VcNY-YC18, VcNY-YC19, VcNY-YC20, VcNY-YC21, VcNY-YC22, VcNY-YC23, VcNY-YC24, VcNY-YC25, VcNY-YC26, VcNY-YC27, VcNY-YC28, VcNY-YC29, VcNY-YC30 …]
