# Supplementary material for: Genome-Wide Identification and Expression of NF-YC Transcription Factors in Blueberry Under Abiotic Stress Conditions
Source: Int J Mol Sci. 2025 Sep 1;26(17):8507. doi: 10.3390/ijms26178507 (PMC12429396; doi:10.3390/ijms26178507)
Supplement: Supplementary file 1 [file ijms-26-08507-s001.zip › Table S7. qRT-PCR data (log2 value) of the tissue-specific expression pattern analysis.xlsx]

## Sheet: raw data
Sample Name	Cт		ΔCt		ΔΔCt	2-ΔΔCt	SD	Average Exp. Level	-ΔΔCt
GAPDH-Root-1	34.8012	34.5927
GAPDH-Root-2	34.575
GAPDH-Root-3	34.402
VcNF-YC1、11、14-Root-1	38.2067		3.61398	3.76318	-0.149193	1.10895	0.101092	1.00337	1.4803e-16
VcNF-YC1、11、14-Root-2	38.496		3.90327		0.140096	0.907459
VcNF-YC1、11、14-Root-3	38.365		3.77227		0.00909639	0.993715
GAPDH-Stem-1	31.6406	31.7861
GAPDH-Stem-2	31.8498
GAPDH-Stem-3	31.868
VcNF-YC1、11、14-Stem-1	32.1919		0.405759		-3.35742	10.2491	1.23067	10.8177	3.42932
VcNF-YC1、11、14-Stem-2	31.937		0.150839		-3.61234	12.2299
VcNF-YC1、11、14-Stem-3	32.2311		0.444978		-3.3182	9.97419
GAPDH-Leaf-1	39.045	39.0347
GAPDH-Leaf-2	38.807
GAPDH-Leaf-3	39.252
VcNF-YC1、11、14-Leaf-1	36.956		-2.07867		-5.84184	57.3549	4.62517	58.8143	5.87518
VcNF-YC1、11、14-Leaf-2	37.014		-2.02067		-5.78384	55.0948
VcNF-YC1、11、14-Leaf-3	36.798		-2.23667		-5.99984	63.9931
VcNF-YC2-Root-1	37.088		2.49527		-1.2679	2.40811	0.553623	2.97939	1.5579
VcNF-YC2-Root-2	36.763		2.17027		-1.5929	3.01656
VcNF-YC2-Root-3	36.543		1.95027		-1.8129	3.51349
VcNF-YC2-Stem-1	33.9648		2.17872		-1.58446	2.99896	0.214836	3.01973	1.592
VcNF-YC2-Stem-2	33.8514		2.06532		-1.69786	3.2442
VcNF-YC2-Stem-3	34.0556		2.26951		-1.49366	2.81603
VcNF-YC2-Leaf-1	39.473		0.438333		-3.32484	10.0202	1.258	10.3847	3.36951
VcNF-YC2-Leaf-2	39.239		0.204333		-3.55884	11.7847
VcNF-YC2-Leaf-3	39.573		0.538333		-3.22484	9.34921
VcNF-YC3-Root-1	42.088		7.49527		3.7321	0.0752536	0.00861307	0.0828334	-3.59876
VcNF-YC3-Root-2	41.795		7.20227		3.4391	0.0921996
VcNF-YC3-Root-3	41.981		7.38827		3.6251	0.0810471
VcNF-YC3-Stem-1	38.9205		7.13442		3.37125	0.0966394	0.012287	0.109761	-3.19373
VcNF-YC3-Stem-2	38.7123		6.92614		3.16297	0.111648
VcNF-YC3-Stem-3	38.5963		6.81016		3.04698	0.120995
VcNF-YC3-Leaf-1	39.068		0.0333333		-3.72984	13.2677	0.74339	12.7891	3.67518
VcNF-YC3-Leaf-2	39.079		0.0443333		-3.71884	13.1669
VcNF-YC3-Leaf-3	39.221		0.186333		-3.57684	11.9327
VcNF-YC4-Root-1	43.96		9.36727		5.6041	0.0205589	0.00286962	0.0236807	-5.40743
VcNF-YC4-Root-2	43.72		9.12727		5.3641	0.0242799
VcNF-YC4-Root-3	43.61		9.01727		5.2541	0.0262035
VcNF-YC4-Stem-1	36.124		4.33788		0.574702	0.671425	0.0553784	0.683531	-0.552035
VcNF-YC4-Stem-2	35.976		4.18988		0.426702	0.743961
VcNF-YC4-Stem-3	36.204		4.41788		0.654702	0.635207
VcNF-YC4-Leaf-1	42.074		3.03933		-0.723844	1.65158	0.2414	1.60818	0.674178
VcNF-YC4-Leaf-2	42.367		3.33233		-0.430844	1.34802
VcNF-YC4-Leaf-3	41.93		2.89533		-0.867844	1.82493
VcNF-YC5、9-Root-1	39.344		4.75127		0.988096	0.504143	0.0390251	0.545781	-0.876096
VcNF-YC5、9-Root-2	39.214		4.62127		0.858096	0.55168
VcNF-YC5、9-Root-3	39.138		4.54527		0.782096	0.581521
VcNF-YC5、9-Stem-1	33.1506		1.3645		-2.39868	5.27319	0.60635	5.82074	2.53605
VcNF-YC5、9-Stem-2	33.0341		1.24802		-2.51516	5.71661
VcNF-YC5、9-Stem-3	32.855		1.06887		-2.6943	6.47241
VcNF-YC5、9-Leaf-1	37.619		-1.41567		-5.17884	36.2233	1.37009	37.353	5.22251
VcNF-YC5、9-Leaf-2	37.517		-1.51767		-5.28084	38.877
VcNF-YC5、9-Leaf-3	37.59		-1.44467		-5.20784	36.9588
VcNF-YC6、7、18-Root-1	31.125		-3.46773		-7.2309	150.217	7.13496	143.056	7.15924
VcNF-YC6、7、18-Root-2	31.196		-3.39673		-7.1599	143.003
VcNF-YC6、7、18-Root-3	31.269		-3.32373		-7.0869	135.947
VcNF-YC6、7、18-Stem-1	30.6799		-1.10618		-4.86935	29.2295	5.20978	30.5434	4.91917
VcNF-YC6、7、18-Stem-2	30.368		-1.4181		-5.18127	36.2843
VcNF-YC6、7、18-Stem-3	30.8424		-0.9437		-4.70688	26.1163
VcNF-YC6、7、18-Leaf-1	32.0491		-6.98554		-10.7487	1720.62	138.672	1686.97	10.7169
VcNF-YC6、7、18-Leaf-2	32.2142		-6.82044		-10.5836	1534.57
VcNF-YC6、7、18-Leaf-3	31.9795		-7.05518		-10.8184	1805.72
VcNF-YC8、29-Root-1	29.517		-5.07573		-8.8389	457.905	21.8819	438.302	8.77457
VcNF-YC8、29-Root-2	29.66		-4.93273		-8.6959	414.694
VcNF-YC8、29-Root-3	29.567		-5.02573		-8.7889	442.307
VcNF-YC8、29-Stem-1	29.1437		-2.64242		-6.40559	84.7765	11.2857	91.4835	6.50842
VcNF-YC8、29-Stem-2	29.1372		-2.64894		-6.41212	85.1607
VcNF-YC8、29-Stem-3	28.8418		-2.94436		-6.70754	104.513
VcNF-YC8、29-Leaf-1	34.2907		-4.74401		-8.50719	363.847	70.3911	440.429	8.76992
VcNF-YC8、29-Leaf-2	33.8254		-5.20924		-8.97242	502.305
VcNF-YC8、29-Leaf-3	33.9677		-5.06698		-8.83015	455.136
VcNF-YC10-Root-1	38.063		3.47027		-0.292904	1.2251	0.141497	1.18241	0.23457
VcNF-YC10-Root-2	38.321		3.72827		-0.0349036	1.02449
VcNF-YC10-Root-3	37.98		3.38727		-0.375904	1.29765
VcNF-YC10-Stem-1	34.0371		2.25097		-1.51221	2.85247	0.182979	2.66462	1.41167
VcNF-YC10-Stem-2	34.1409		2.35475		-1.40843	2.65447
VcNF-YC10-Stem-3	34.2349		2.44881		-1.31437	2.48693
VcNF-YC10-Leaf-1	38.7991		-0.235541		-3.99872	15.9858	1.07087	14.8852	3.89332
VcNF-YC10-Leaf-2	38.9081		-0.12658		-3.88976	14.8229
VcNF-YC10-Leaf-3	39.0064		-0.0282999		-3.79148	13.8468
VcNF-YC12-Root-1	40.1183		5.52562		1.76244	0.294749	0.0296207	0.269011	-1.90027
VcNF-YC12-Root-2	40.4352		5.84245		2.07927	0.236634
VcNF-YC12-Root-3	40.215		5.62227		1.8591	0.275649
VcNF-YC12-Stem-1	36.2552		4.46909		0.705916	0.613053	0.0881288	0.703178	-0.515698
VcNF-YC12-Stem-2	35.8909		4.10478		0.341601	0.789165
VcNF-YC12-Stem-3	36.0489		4.26275		0.499576	0.707315
VcNF-YC12-Leaf-1	39.6961		0.661394		-3.10178	8.5848	0.606836	8.0731	3.01035
VcNF-YC12-Leaf-2	39.9098		0.875131		-2.88805	7.40267
VcNF-YC12-Leaf-3	39.7566		0.721964		-3.04121	8.23183
VcNF-YC13-Root-1	38.1831		3.59038		-0.172798	1.12724	0.211246	1.33543	0.405176
VcNF-YC13-Root-2	37.9451		3.35235		-0.410826	1.32945
VcNF-YC13-Root-3	37.724		3.13127		-0.631904	1.54961
VcNF-YC13-Stem-1	35.4775		3.6914		-0.0717745	1.05101	0.123665	0.911025	-0.142992
VcNF-YC13-Stem-2	35.7578		3.97165		0.208468	0.865456
VcNF-YC13-Stem-3	35.8416		4.05546		0.292281	0.81661
VcNF-YC13-Leaf-1	38.545		-0.489667		-4.25284	19.0649	1.82809	19.1629	4.25587
VcNF-YC13-Leaf-2	38.678		-0.356665		-4.11984	17.3859
VcNF-YC13-Leaf-3	38.4029		-0.631755		-4.39493	21.0381
VcNF-YC15-Root-1	30.18		-4.41273		-8.1759	289.196	43.0816	322.51	8.3249
VcNF-YC15-Root-2	29.82		-4.77273		-8.5359	371.162
VcNF-YC15-Root-3	30.093		-4.49973		-8.2629	307.172
VcNF-YC15-Stem-1	27.305		-4.48112		-8.2443	303.236	32.6382	273.486	8.0883
VcNF-YC15-Stem-2	27.427		-4.35912		-8.1223	278.648
VcNF-YC15-Stem-3	27.651		-4.13512		-7.8983	238.575
VcNF-YC15-Leaf-1	27.5455		-11.4892		-15.2524	39031.7	3938.52	35087.4	15.0926
VcNF-YC15-Leaf-2	27.6997		-11.335		-15.0982	35075.9
VcNF-YC15-Leaf-3	27.8707		-11.164		-14.9272	31154.7
VcNF-YC16-Root-1	35.182		0.589274		-3.1739	9.02485	0.323139	9.09983	3.18524
VcNF-YC16-Root-2	35.215		0.622274		-3.1409	8.82076
VcNF-YC16-Root-3	35.115		0.522274		-3.2409	9.45386
VcNF-YC16-Stem-1	34.2136		2.42744		-1.33574	2.52404	0.246184	2.71383	1.43647
VcNF-YC16-Stem-2	34.1567		2.37062		-1.39256	2.62544
VcNF-YC16-Stem-3	33.9682		2.18206		-1.58111	2.99201
VcNF-YC16-Leaf-1	36.8488		-2.18587		-5.94905	61.7793	2.24486	61.7293	5.94725
VcNF-YC16-Leaf-2	36.799		-2.23567		-5.99884	63.9488
VcNF-YC16-Leaf-3	36.904		-2.13067		-5.89384	59.4599
VcNF-YC17-Root-1	38.925		4.33227		0.569096	0.674039	0.0621932	0.620085	-0.69443
VcNF-YC17-Root-2	39.013		4.42027		0.657096	0.634153
VcNF-YC17-Root-3	39.213		4.62027		0.857096	0.552063
VcNF-YC17-Stem-1	37.7119		5.92582		2.16264	0.223347	0.0574921	0.279282	-1.8608
VcNF-YC17-Stem-2	37.1133		5.32717		1.56399	0.338214
VcNF-YC17-Stem-3	37.4051		5.61895		1.85578	0.276284
VcNF-YC17-Leaf-1	40.87		1.83533		-1.92784	3.80486	0.294672	3.82298	1.93184
VcNF-YC17-Leaf-2	40.753		1.71833		-2.04484	4.12629
VcNF-YC17-Leaf-3	40.975		1.94033		-1.82284	3.53778
VcNF-YC19-Root-1	42.126		7.53327		3.7701	0.0732973	0.0028417	0.0756898	-3.72443
VcNF-YC19-Root-2	42.094		7.50127		3.7381	0.0749412
VcNF-YC19-Root-3	42.021		7.42827		3.6651	0.0788308
VcNF-YC19-Stem-1	37.8298		6.04364		2.28047	0.205831	0.0223755	0.18374	-2.45147
VcNF-YC19-Stem-2	37.9892		6.20306		2.43988	0.184299
VcNF-YC19-Stem-3	38.1834		6.39723		2.63406	0.161091
VcNF-YC19-Leaf-1	39.374		0.339333		-3.42384	10.732	0.680504	10.0844	3.33184
VcNF-YC19-Leaf-2	39.569		0.534333		-3.22884	9.37517
VcNF-YC19-Leaf-3	39.455		0.420333		-3.34284	10.146
VcNF-YC20-Root-1	43.02		8.42727		4.6641	0.0394427	0.00243606	0.0367525	-4.7681
VcNF-YC20-Root-2	43.147		8.55427		4.7911	0.036119
VcNF-YC20-Root-3	43.205		8.61227		4.8491	0.0346958
VcNF-YC20-Stem-1	38.542		6.75588		2.9927	0.125634	0.0105291	0.136583	-2.87503
VcNF-YC20-Stem-2	38.319		6.53288		2.7697	0.146635
VcNF-YC20-Stem-3	38.412		6.62588		2.8627	0.13748
VcNF-YC20-Leaf-1	40.178		1.14333		-2.61984	6.14684	0.464554	6.60347	2.72084
VcNF-YC20-Leaf-2	40.078		1.04333		-2.71984	6.58802
VcNF-YC20-Leaf-3	39.975		0.940333		-2.82284	7.07556
VcNF-YC21-Root-1	25.221		-9.37173		-13.1349	8994.98	483.795	8794.52	13.1009
VcNF-YC21-Root-2	25.197		-9.39573		-13.1589	9145.86
VcNF-YC21-Root-3	25.347		-9.24573		-13.0089	8242.71
VcNF-YC21-Stem-1	24.9689		-6.81727		-10.5804	1531.2	277.814	1514.41	10.5479
VcNF-YC21-Stem-2	25.2865		-6.4996		-10.2628	1228.58
VcNF-YC21-Stem-3	24.7488		-7.03727		-10.8005	1783.44
VcNF-YC21-Leaf-1	27.6138		-11.4209		-15.184	37226.3	1874.13	36825.3	15.1671
VcNF-YC21-Leaf-2	27.7117		-11.3229		-15.0861	34783.1
VcNF-YC21-Leaf-3	27.5665		-11.4681		-15.2313	38466.5
VcNF-YC22-Root-1	42.122		7.52927		3.7661	0.0735008	0.00519819	0.0702004	-3.8351
VcNF-YC22-Root-2	42.134		7.54127		3.7781	0.072892
VcNF-YC22-Root-3	42.317		7.72427		3.9611	0.0642083
VcNF-YC22-Stem-1	40.167		8.38088		4.6177	0.0407318	0.00538379	0.0433971	-4.53337
VcNF-YC22-Stem-2	40.198		8.41188		4.6487	0.0398659
VcNF-YC22-Stem-3	39.883		8.09688		4.3337	0.0495936
VcNF-YC22-Leaf-1	39.098		0.0633333		-3.69984	12.9946	1.00792	14.0161	3.80651
VcNF-YC22-Leaf-2	38.986		-0.0486667		-3.81184	14.0436
VcNF-YC22-Leaf-3	38.89		-0.144667		-3.90784	15.0099
VcNF-YC23-Root-1	42.032		7.43927		3.6761	0.0782321	0.00493479	0.0782996	-3.67676
VcNF-YC23-Root-2	42.124		7.53127		3.7681	0.073399
VcNF-YC23-Root-3	41.942		7.34927		3.5861	0.0832679
VcNF-YC23-Stem-1	41.246		9.45988		5.6967	0.0192807	0.00228425	0.0213553	-5.5547
VcNF-YC23-Stem-2	41.124		9.33788		5.5747	0.020982
VcNF-YC23-Stem-3	40.942		9.15588		5.3927	0.0238032
VcNF-YC23-Leaf-1	39.005		-0.0296667		-3.79284	13.8599	0.620389	14.2881	3.83584
VcNF-YC23-Leaf-2	38.891		-0.143667		-3.90684	14.9995
VcNF-YC23-Leaf-3	38.99		-0.0446667		-3.80784	14.0047
VcNF-YC24-Root-1	39.311		4.71827		0.955096	0.515807	0.0463916	0.55859	-0.84343
VcNF-YC24-Root-2	39.074		4.48127		0.718096	0.607899
VcNF-YC24-Root-3	39.213		4.62027		0.857096	0.552063
VcNF-YC24-Stem-1	36.9891		5.20297		1.43979	0.368622	0.0513376	0.3965	-1.34233
VcNF-YC24-Stem-2	37.0028		5.21669		1.45351	0.365132
VcNF-YC24-Stem-3	36.683		4.89688		1.1337	0.455745
VcNF-YC24-Leaf-1	39.013		-0.0216667		-3.78484	13.7833	1.81882	14.1976	3.81984
VcNF-YC24-Leaf-2	39.14		0.105333		-3.65784	12.6218
VcNF-YC24-Leaf-3	38.781		-0.253667		-4.01684	16.1879
VcNF-YC25-Root-1	37.988		3.39527		-0.367904	1.29048	0.0453907	1.32942	0.410237
VcNF-YC25-Root-2	37.957		3.36427		-0.398904	1.31851
VcNF-YC25-Root-3	37.892		3.29927		-0.463904	1.37927
VcNF-YC25-Stem-1	37.9445		6.15839		2.39521	0.190094	0.0224597	0.215547	-2.21935
VcNF-YC25-Stem-2	37.6535		5.86738		2.1042	0.23258
VcNF-YC25-Stem-3	37.7079		5.92181		2.15864	0.223968
VcNF-YC25-Leaf-1	40.654		1.61933		-2.14384	4.41938	0.256885	4.48591	2.16384
VcNF-YC25-Leaf-2	40.544		1.50933		-2.25384	4.76952
VcNF-YC25-Leaf-3	40.704		1.66933		-2.09384	4.26884
VcNF-YC26-Root-1	37.258		2.66527		-1.0979	2.14043	0.104285	2.24173	1.16357
VcNF-YC26-Root-2	37.124		2.53127		-1.2319	2.34877
VcNF-YC26-Root-3	37.195		2.60227		-1.1609	2.23597
VcNF-YC26-Stem-1	34.0135		2.22733		-1.53585	2.89959	0.408751	2.73903	1.44229
VcNF-YC26-Stem-2	33.9437		2.15763		-1.60555	3.04312
VcNF-YC26-Stem-3	34.3638		2.57771		-1.18547	2.27437
VcNF-YC26-Leaf-1	36.2297		-2.80492		-6.5681	94.8842	14.907	95.3252	6.56294
VcNF-YC26-Leaf-2	36.0106		-3.02404		-6.78722	110.448
VcNF-YC26-Leaf-3	36.4644		-2.57031		-6.33349	80.6436
VcNF-YC27-Root-1	36.206		1.61327		-2.1499	4.43798	0.110616	4.43275	2.1479
VcNF-YC27-Root-2	36.245		1.65227		-2.1109	4.31962
VcNF-YC27-Root-3	36.173		1.58027		-2.1829	4.54067
VcNF-YC27-Stem-1	33.1091		1.32296		-2.44021	5.42722	0.636663	5.73198	2.51331
VcNF-YC27-Stem-2	32.8569		1.07081		-2.69237	6.46374
VcNF-YC27-Stem-3	33.142		1.35583		-2.40735	5.30497
VcNF-YC27-Leaf-1	36.8223		-2.21234		-5.97552	62.9233	6.93351	55.6294	5.79035
VcNF-YC27-Leaf-2	37.1795		-1.85517		-5.61834	49.1236
VcNF-YC27-Leaf-3	37.0207		-2.01401		-5.77719	54.8413
VcNF-YC28-Root-1	34.049		-0.543726		-4.3069	19.7928	1.0933	18.5311	4.21024
VcNF-YC28-Root-2	34.197		-0.395726		-4.1589	17.863
VcNF-YC28-Root-3	34.191		-0.401726		-4.1649	17.9375
VcNF-YC28-Stem-1	32.1205		0.334408		-3.42877	10.7687	1.45081	10.6674	3.40607
VcNF-YC28-Stem-2	31.9566		0.170437		-3.59274	12.0649
VcNF-YC28-Stem-3	32.3526		0.566482		-3.1967	9.16856
VcNF-YC28-Leaf-1	34.3989		-4.63573		-8.3989	337.537	21.4804	316.093	8.30198
VcNF-YC28-Leaf-2	34.5953		-4.43932		-8.2025	294.577
VcNF-YC28-Leaf-3	34.4933		-4.54136		-8.30454	316.166
VcNF-YC29-Root-1	37.937		3.34427		-0.418904	1.33691	0.141419	1.44698	0.52857
VcNF-YC29-Root-2	37.873		3.28027		-0.482904	1.39755
VcNF-YC29-Root-3	37.672		3.07927		-0.683904	1.60648
VcNF-YC29-Stem-1	33.8993		2.11315		-1.65003	3.1384	0.209575	3.01098	1.58784
VcNF-YC29-Stem-2	33.9052		2.11911		-1.64406	3.12545
VcNF-YC29-Stem-3	34.0799		2.29376		-1.46942	2.7691
VcNF-YC29-Leaf-1	37.013		-2.02167		-5.78484	55.133	2.68291	53.965	5.75274
VcNF-YC29-Leaf-2	37.1284		-1.9063		-5.66948	50.896
VcNF-YC29-Leaf-3	36.9939		-2.04072		-5.80389	55.8658
VcNF-YC30-Root-1	37.322		2.72927		-1.0339	2.04756	0.122825	1.92057	0.93957
VcNF-YC30-Root-2	37.506		2.91327		-0.849904	1.80238
VcNF-YC30-Root-3	37.421		2.82827		-0.934904	1.91176
VcNF-YC30-Stem-1	33.4682		1.68204		-2.08114	4.23141	0.178256	4.06883	2.02369
VcNF-YC30-Stem-2	33.5148		1.72866		-2.03452	4.09686
VcNF-YC30-Stem-3	33.5939		1.80778		-1.9554	3.87822
VcNF-YC30-Leaf-1	38.1483		-0.886382		-4.64956	25.099	0.997822	25.6248	4.67875
VcNF-YC30-Leaf-2	38.154		-0.880667		-4.64384	24.9998
VcNF-YC30-Leaf-3	38.055		-0.979667		-4.74284	26.7755
VcNF-YC31-Root-1	37.331		2.73827		-1.0249	2.03482	0.319801	2.39814	1.2529
VcNF-YC31-Root-2	36.957		2.36427		-1.3989	2.63701
VcNF-YC31-Root-3	37.021		2.42827		-1.3349	2.52259
VcNF-YC31-Stem-1	34.674		2.88788		-0.875298	1.83439	0.3446	1.91047	0.918632
VcNF-YC31-Stem-2	34.356		2.56988		-1.1933	2.28675
VcNF-YC31-Stem-3	34.862		3.07588		-0.687298	1.61027
VcNF-YC31-Leaf-1	38.974		-0.0606409		-3.82382	14.1607	0.703489	14.3632	3.84317
VcNF-YC31-Leaf-2	39.013		-0.0216667		-3.78484	13.7833
VcNF-YC31-Leaf-3	38.877		-0.157667		-3.92084	15.1458

## Sheet: log2 calue
Table S7. qRT-PCR data (log2 value) of the tissue-specific expression pattern analysis
	VcNF-YC1, 11, 14	VcNF-YC2	VcNF-YC3	VcNF-YC4	VcNF-YC5, 9	VcNF-YC6, 7, 18	VcNF-YC8, 29	VcNF-YC10	VcNF-YC12	VcNF-YC13	VcNF-YC15	VcNF-YC16	VcNF-YC17	VcNF-YC19	VcNF-YC20	VcNF-YC21	VcNF-YC22	VcNF-YC23	VcNF-YC24	VcNF-YC25	VcNF-YC26	VcNF-YC27	VcNF-YC28	VcNF-YC29	VcNF-YC30	VcNF-YC31
Root-1	-2.09497	-0.786255	-5.78626	-7.65826	-3.04226	5.14341	6.75141	-1.79459	-3.84993	-1.91469	6.08841	1.08641	-2.65659	-5.85759	-6.75159	11.0474	-5.85359	-5.76359	-3.04259	-1.71959	-0.989588	0.0624117	2.21941	-1.66859	-1.05359	-1.06259
Root-2	-2.10426	-0.461255	-5.49326	-7.41826	-2.91226	5.07241	6.60841	-2.05259	-4.16676	-1.67667	6.44841	1.05341	-2.74459	-5.82559	-6.87859	11.0714	-5.86559	-5.85559	-2.80559	-1.68859	-0.855588	0.0234117	2.07141	-1.60459	-1.23759	-0.688588
Root-3	-2.06326	-0.241255	-5.67926	-7.30826	-2.83626	4.99941	6.70141	-1.71159	-3.94659	-1.45559	6.17541	1.15341	-2.94459	-5.75259	-6.93659	10.9214	-6.04859	-5.67359	-2.94459	-1.62359	-0.926588	0.0954117	2.07741	-1.40359	-1.15259	-0.752588
Stem-1	1.49326	-0.279696	-5.2354	-2.43886	0.534519	2.78186	4.3181	-0.575282	-2.79341	-2.01572	6.15681	-0.751756	-4.25013	-4.36796	-5.08019	8.49295	-6.70519	-7.78419	-3.52728	-4.48271	-0.551644	0.352722	1.34128	-0.437463	-0.00635233	-1.21219
Stem-2	1.74818	-0.166297	-5.02713	-2.29086	0.651002	3.09378	4.32462	-0.679067	-2.42909	-2.29596	6.03481	-0.694932	-3.65148	-4.52737	-4.85719	8.17528	-6.73619	-7.66219	-3.541	-4.19169	-0.481942	0.604877	1.50525	-0.443429	-0.0529717	-0.894194
Stem-3	1.45404	-0.370494	-4.91114	-2.51886	0.830144	2.61939	4.62005	-0.773126	-2.58707	-2.37977	5.81081	-0.506379	-3.94327	-4.72155	-4.95019	8.71296	-6.42119	-7.48019	-3.22119	-4.24613	-0.902024	0.319854	1.1092	-0.618073	-0.132096	-1.40019
Leaf-1	3.97769	1.46069	1.86569	-1.14031	3.31469	8.66122	6.4197	1.91123	1.01429	2.16535	13.1649	3.86156	-0.159648	1.33635	0.532352	13.0965	1.61235	1.70535	1.69735	0.0563523	4.4806	3.88803	6.31141	3.69735	2.56207	1.73633
Leaf-2	3.91969	1.69469	1.85469	-1.43331	3.41669	8.49613	6.88493	1.80227	0.800555	2.03235	13.0107	3.91135	-0.0426477	1.14135	0.632352	12.9986	1.72435	1.81935	1.57035	0.166352	4.69973	3.53085	6.11501	3.58199	2.55635	1.69735
Leaf-3	4.13569	1.36069	1.71269	-0.996314	3.34369	8.73087	6.74266	1.70399	0.953722	2.30744	12.8397	3.80635	-0.264648	1.25535	0.735352	13.1438	1.82035	1.72035	1.92935	0.00635233	4.246	3.6897	6.21704	3.7164	2.65535	1.83335
