# Supplementary material for: Genome-Wide Identification and Expression of NF-YC Transcription Factors in Blueberry Under Abiotic Stress Conditions
Source: Int J Mol Sci. 2025 Sep 1;26(17):8507. doi: 10.3390/ijms26178507 (PMC12429396; doi:10.3390/ijms26178507)
Supplement: Supplementary file 1 [file ijms-26-08507-s001.zip › Table S8. qRT-PCR data (log2 value) of the expression pattern analysis under the ABA treatment.xlsx]

## Sheet: raw data
Sample Name	Cт		ΔCt		ΔΔCt	2-ΔΔCt	SD	Average Exp. Level	-ΔΔCt
GAPDH-0 h-1	39.045	39.0347
GAPDH-0 h-2	38.807
GAPDH-0 h-3	39.252
VcNF-YC1、11、14-0 h-1	36.956		-2.07867	-2.112	0.0333333	0.97716
VcNF-YC1、11、14-0 h-2	37.014		-2.02067		0.0913333	0.938655
VcNF-YC1、11、14-0 h-3	36.798		-2.23667		-0.124667	1.09026	0.0787995	1.00202	1.4803e-16
VcNF-YC2-0 h-1	39.473		0.438333		2.55033	0.170716
VcNF-YC2-0 h-2	39.239		0.204333		2.31633	0.200777
VcNF-YC2-0 h-3	39.573		0.538333		2.65033	0.159283	0.0214326	0.176925	-2.50567
VcNF-YC3-0 h-1	39.068		0.0333333		2.14533	0.226043
VcNF-YC3-0 h-2	39.079		0.0443333		2.15633	0.224326
VcNF-YC3-0 h-3	39.221		0.186333		2.29833	0.203298	0.0126652	0.217889	-2.2
VcNF-YC4-0 h-1	42.074		3.03933		5.15133	0.0281381
VcNF-YC4-0 h-2	42.367		3.33233		5.44433	0.0229664
VcNF-YC4-0 h-3	41.93		2.89533		5.00733	0.0310916	0.00411275	0.0273987	-5.201
VcNF-YC5、9-0 h-1	37.619		-1.41567		0.696333	0.617139
VcNF-YC5、9-0 h-2	37.517		-1.51767		0.594333	0.66235
VcNF-YC5、9-0 h-3	37.59		-1.44467		0.667333	0.629669	0.0233423	0.636386	-0.652667
VcNF-YC6、7、18-0 h-1	32.0491		-6.98554		-4.87354	29.3144
VcNF-YC6、7、18-0 h-2	32.2142		-6.82044		-4.70844	26.1447
VcNF-YC6、7、18-0 h-3	31.9795		-7.05518		-4.94318	30.7643	2.36256	28.7411	4.84172
VcNF-YC8、29-0 h-1	34.2907		-4.74401		-2.63201	6.19889
VcNF-YC8、29-0 h-2	33.8254		-5.20924		-3.09724	8.55782
VcNF-YC8、29-0 h-3	33.9677		-5.06698		-2.95498	7.7542	1.19926	7.50363	2.89474
VcNF-YC10-0 h-1	38.7991		-0.235541		1.87646	0.272351
VcNF-YC10-0 h-2	38.9081		-0.12658		1.98542	0.252539
VcNF-YC10-0 h-3	39.0064		-0.0282999		2.0837	0.235909	0.0182445	0.2536	-1.98186
VcNF-YC12-0 h-1	39.6961		0.661394		2.77339	0.14626
VcNF-YC12-0 h-2	39.9098		0.875131		2.98713	0.12612
VcNF-YC12-0 h-3	39.7566		0.721964		2.83396	0.140246	0.0103387	0.137542	-2.86483
VcNF-YC13-0 h-1	38.545		-0.489667		1.62233	0.32481
VcNF-YC13-0 h-2	38.678		-0.356665		1.75533	0.296204
VcNF-YC13-0 h-3	38.4029		-0.631755		1.48025	0.358428	0.0311453	0.326481	-1.6193
VcNF-YC15-0 h-1	27.5455		-11.4892		-9.37718	664.987
VcNF-YC15-0 h-2	27.6997		-11.335		-9.22301	597.591
VcNF-YC15-0 h-3	27.8707		-11.164		-9.05199	530.786	67.1009	597.788	9.21739
VcNF-YC16-0 h-1	36.8488		-2.18587		-0.0738736	1.05254
VcNF-YC16-0 h-2	36.799		-2.23567		-0.123667	1.0895
VcNF-YC16-0 h-3	36.904		-2.13067		-0.0186667	1.01302	0.0382459	1.05169	0.072069
VcNF-YC17-0 h-1	40.87		1.83533		3.94733	0.0648238
VcNF-YC17-0 h-2	40.753		1.71833		3.83033	0.0702999
VcNF-YC17-0 h-3	40.975		1.94033		4.05233	0.0602735	0.00502035	0.0651324	-3.94333
VcNF-YC19-0 h-1	39.374		0.339333		2.45133	0.182842
VcNF-YC19-0 h-2	39.569		0.534333		2.64633	0.159726
VcNF-YC19-0 h-3	39.455		0.420333		2.53233	0.172859	0.0115938	0.171809	-2.54333
VcNF-YC20-0 h-1	40.178		1.14333		3.25533	0.104724
VcNF-YC20-0 h-2	40.078		1.04333		3.15533	0.112241
VcNF-YC20-0 h-3	39.975		0.940333		3.05233	0.120547	0.00791465	0.112504	-3.15433
VcNF-YC21-0 h-1	27.6138		-11.4209		-9.30886	634.228
VcNF-YC21-0 h-2	27.7117		-11.3229		-9.21092	592.603
VcNF-YC21-0 h-3	27.5665		-11.4681		-9.35614	655.357	31.9297	627.396	9.29197
VcNF-YC22-0 h-1	39.098		0.0633333		2.17533	0.221391
VcNF-YC22-0 h-2	38.986		-0.0486667		2.06333	0.239263
VcNF-YC22-0 h-3	38.89		-0.144667		1.96733	0.255725	0.0171721	0.238793	-2.06867
VcNF-YC23-0 h-1	39.005		-0.0296667		2.08233	0.236132
VcNF-YC23-0 h-2	38.891		-0.143667		1.96833	0.255548
VcNF-YC23-0 h-3	38.99		-0.0446667		2.06733	0.2386	0.0105696	0.243427	-2.03933
VcNF-YC24-0 h-1	39.013		-0.0216667		2.09033	0.234826
VcNF-YC24-0 h-2	39.14		0.105333		2.21733	0.215038
VcNF-YC24-0 h-3	38.781		-0.253667		1.85833	0.275795	0.0309873	0.241887	-2.05533
VcNF-YC25-0 h-1	40.654		1.61933		3.73133	0.0752934
VcNF-YC25-0 h-2	40.544		1.50933		3.62133	0.0812587
VcNF-YC25-0 h-3	40.704		1.66933		3.78133	0.0727286	0.00437658	0.0764269	-3.71133
VcNF-YC26-0 h-1	36.2297		-2.80492		-0.692919	1.61655
VcNF-YC26-0 h-2	36.0106		-3.02404		-0.912043	1.88171
VcNF-YC26-0 h-3	36.4644		-2.57031		-0.458311	1.37393	0.253971	1.62406	0.687758
VcNF-YC27-0 h-1	36.8223		-2.21234		-0.100344	1.07203
VcNF-YC27-0 h-2	37.1795		-1.85517		0.256834	0.836923
VcNF-YC27-0 h-3	37.0207		-2.01401		0.0979861	0.934336	0.118127	0.947763	-0.0848254
VcNF-YC28-0 h-1	34.3989		-4.63573		-2.52373	5.75065
VcNF-YC28-0 h-2	34.5953		-4.43932		-2.32732	5.01873
VcNF-YC28-0 h-3	34.4933		-4.54136		-2.42936	5.38654	0.365963	5.38531	2.4268
VcNF-YC29-0 h-1	37.013		-2.02167		0.0903333	0.939306
VcNF-YC29-0 h-2	37.1284		-1.9063		0.205696	0.86712
VcNF-YC29-0 h-3	36.9939		-2.04072		0.0712832	0.951791	0.0457089	0.919406	-0.122438
VcNF-YC30-0 h-1	38.1483		-0.886382		1.22562	0.427614
VcNF-YC30-0 h-2	38.154		-0.880667		1.23133	0.425924
VcNF-YC30-0 h-3	38.055		-0.979667		1.13233	0.456177	0.017	0.436572	-1.19643
VcNF-YC31-0 h-1	38.974		-0.0606409		2.05136	0.241257
VcNF-YC31-0 h-2	39.013		-0.0216667		2.09033	0.234826
VcNF-YC31-0 h-3	38.877		-0.157667		1.95433	0.25804	0.0119854	0.244708	-2.03201
GAPDH-3 h-1	37.3754	37.2499
GAPDH-3 h-2	37.1291
GAPDH-3 h-3	37.2451
VcNF-YC1、11、14-3 h-1	29.494		-7.75589		-5.64389	50.001
VcNF-YC1、11、14-3 h-2	29.6115		-7.63837		-5.52637	46.0898
VcNF-YC1、11、14-3 h-3	29.4895		-7.76041		-5.64841	50.1579	2.30478	48.7496	5.60622
VcNF-YC2-3 h-1	31.5713		-5.67854		-3.56654	11.8477
VcNF-YC2-3 h-2	31.5615		-5.68833		-3.57633	11.9284
VcNF-YC2-3 h-3	31.5004		-5.74947		-3.63747	12.4448	0.323923	12.0736	3.59345
VcNF-YC3-3 h-1	40.5317		3.2818		5.3938	0.0237851
VcNF-YC3-3 h-2	40.6844		3.43448		5.54648	0.0213965
VcNF-YC3-3 h-3	40.5945		3.34461		5.45661	0.0227717	0.00119884	0.0226511	-5.46563
VcNF-YC4-3 h-1	32.6471		-4.60279		-2.49079	5.62086
VcNF-YC4-3 h-2	32.9119		-4.33802		-2.22602	4.67841
VcNF-YC4-3 h-3	32.6104		-4.6395		-2.5275	5.7657	0.590398	5.35499	2.41477
VcNF-YC5、9-3 h-1	29.6209		-7.62903		-5.51703	45.792
VcNF-YC5、9-3 h-2	29.5366		-7.71323		-5.60123	48.5443
VcNF-YC5、9-3 h-3	29.6072		-7.64271		-5.53071	46.2286	1.4792	46.855	5.54966
VcNF-YC6、7、18-3 h-1	29.8532		-7.39669		-5.28469	38.9807
VcNF-YC6、7、18-3 h-2	29.8341		-7.41574		-5.30374	39.4988
VcNF-YC6、7、18-3 h-3	29.6828		-7.56707		-5.45507	43.8671	2.68412	40.7822	5.34783
VcNF-YC8、29-3 h-1	29.1607		-8.08921		-5.97721	62.9967
VcNF-YC8、29-3 h-2	29.3578		-7.89207		-5.78007	54.9508
VcNF-YC8、29-3 h-3	29.1617		-8.08816		-5.97616	62.951	4.63215	60.2995	5.91114
VcNF-YC10-3 h-1	29.8883		-7.36157		-5.24957	38.0433
VcNF-YC10-3 h-2	30.043		-7.20688		-5.09488	34.1751
VcNF-YC10-3 h-3	30.0457		-7.20421		-5.09221	34.112	2.25172	35.4435	5.14555
VcNF-YC12-3 h-1	33.7152		-3.5347		-1.4227	2.68087
VcNF-YC12-3 h-2	33.6509		-3.59901		-1.48701	2.80308
VcNF-YC12-3 h-3	33.8559		-3.39394		-1.28194	2.43166	0.189294	2.63854	1.39722
VcNF-YC13-3 h-1	30.3515		-6.8984		-4.7864	27.5963
VcNF-YC13-3 h-2	30.3671		-6.88275		-4.77075	27.2985
VcNF-YC13-3 h-3	30.462		-6.78791		-4.67591	25.5617	1.09888	26.8188	4.74435
VcNF-YC15-3 h-1	15.2197		-22.0302		-19.9182	990759
VcNF-YC15-3 h-2	14.9414		-22.3085		-20.1965	1.20159e+06
VcNF-YC15-3 h-3	15.2919		-21.9579		-19.8459	942369	137834	1.04491e+06	19.9869
VcNF-YC16-3 h-1	29.1487		-8.1012		-5.9892	63.5226
VcNF-YC16-3 h-2	28.89		-8.35986		-6.24786	75.9964
VcNF-YC16-3 h-3	29.2857		-7.9642		-5.8522	57.7681	9.31828	65.7624	6.02975
VcNF-YC17-3 h-1	36.5312		-0.718713		1.39329	0.380696
VcNF-YC17-3 h-2	36.5336		-0.71629		1.39571	0.380058
VcNF-YC17-3 h-3	36.601		-0.648839		1.46316	0.362697	0.0102123	0.374484	-1.41739
VcNF-YC19-3 h-1	36.4162		-0.833668		1.27833	0.412272
VcNF-YC19-3 h-2	36.5648		-0.685029		1.42697	0.371911
VcNF-YC19-3 h-3	36.6278		-0.622048		1.48995	0.356024	0.0289977	0.380069	-1.39842
VcNF-YC20-3 h-1	40.986		3.73612		5.84812	0.0173596
VcNF-YC20-3 h-2	41.002		3.75212		5.86412	0.0171682
VcNF-YC20-3 h-3	41.121		3.87112		5.98312	0.0158089	0.000845486	0.0167789	-5.89845
VcNF-YC21-3 h-1	26.0562		-11.1937		-9.08168	541.823
VcNF-YC21-3 h-2	26.0737		-11.1762		-9.06421	535.302
VcNF-YC21-3 h-3	26.067		-11.1829		-9.07085	537.773	3.29256	538.299	9.07225
VcNF-YC22-3 h-1	40.137		2.88712		4.99912	0.031269
VcNF-YC22-3 h-2	40.2373		2.98744		5.09944	0.0291686
VcNF-YC22-3 h-3	40.317		3.06712		5.17912	0.0276013	0.00184033	0.0293463	-5.09256
VcNF-YC23-3 h-1	39.3652		2.11529		4.22729	0.05339
VcNF-YC23-3 h-2	39.47		2.22016		4.33216	0.0496466
VcNF-YC23-3 h-3	39.4456		2.19574		4.30774	0.0504942	0.00196286	0.0511769	-4.28906
VcNF-YC24-3 h-1	32.0085		-5.24137		-3.12937	8.75054
VcNF-YC24-3 h-2	32.0155		-5.23442		-3.12242	8.70848
VcNF-YC24-3 h-3	32.1728		-5.07703		-2.96503	7.80842	0.532209	8.42248	3.07227
VcNF-YC25-3 h-1	31.3491		-5.90081		-3.78881	13.8212
VcNF-YC25-3 h-2	31.4579		-5.79193		-3.67993	12.8165
VcNF-YC25-3 h-3	31.355		-5.89486		-3.78286	13.7643	0.564348	13.4673	3.75053
VcNF-YC26-3 h-1	29.3917		-7.85818		-5.74618	53.6749
VcNF-YC26-3 h-2	29.391		-7.85886		-5.74686	53.7005
VcNF-YC26-3 h-3	29.167		-8.08288		-5.97088	62.721	5.21541	56.6988	5.8213
VcNF-YC27-3 h-1	29.1407		-8.1092		-5.9972	63.8757
VcNF-YC27-3 h-2	29.3756		-7.87431		-5.76231	54.2786
VcNF-YC27-3 h-3	29.064		-8.1859		-6.0739	67.3638	6.77611	61.8394	5.94447
VcNF-YC28-3 h-1	29.4228		-7.82705		-5.71505	52.5293
VcNF-YC28-3 h-2	29.4637		-7.78615		-5.67415	51.0611
VcNF-YC28-3 h-3	29.3556		-7.89426		-5.78226	55.0344	2.00906	52.8749	5.72382
VcNF-YC29-3 h-1	29.9756		-7.27424		-5.16224	35.8087
VcNF-YC29-3 h-2	30.1471		-7.1028		-4.9908	31.7966
VcNF-YC29-3 h-3	30.0965		-7.1534		-5.0414	32.9315	2.06812	33.5123	5.06481
VcNF-YC30-3 h-1	28.8174		-8.43251		-6.32051	79.9214
VcNF-YC30-3 h-2	28.7905		-8.45935		-6.34735	81.4221
VcNF-YC30-3 h-3	28.9257		-8.32421		-6.21221	74.1414	3.84425	78.495	6.29336
VcNF-YC31-3 h-1	30.6039		-6.64601		-4.53401	23.1672
VcNF-YC31-3 h-2	30.9115		-6.3384		-4.2264	18.7186
VcNF-YC31-3 h-3	30.4999		-6.75003		-4.63803	24.8992	3.18826	22.2616	4.46615
GAPDH-6 h-1	33.1387	33.0429
GAPDH-6 h-2	32.9227
GAPDH-6 h-3	33.0672
VcNF-YC1、11、14-6 h-1	28.5041		-4.53881		-2.42681	5.37701
VcNF-YC1、11、14-6 h-2	28.6768		-4.36613		-2.25413	4.77045
VcNF-YC1、11、14-6 h-3	28.6381		-4.40474		-2.29274	4.89985	0.319466	5.01577	2.32456
VcNF-YC2-6 h-1	30.3071		-2.73578		-0.623783	1.54091
VcNF-YC2-6 h-2	30.2259		-2.81703		-0.705032	1.63018
VcNF-YC2-6 h-3	30.3327		-2.71021		-0.598215	1.51384	0.0608778	1.56164	0.642343
VcNF-YC3-6 h-1	39.1533		6.11042		8.22242	0.00334814
VcNF-YC3-6 h-2	39.108		6.06508		8.17708	0.00345505
VcNF-YC3-6 h-3	39.0795		6.03658		8.14858	0.00352398	8.85997e-05	0.00344239	-8.18269
VcNF-YC4-6 h-1	31.9562		-1.08668		1.02532	0.491301
VcNF-YC4-6 h-2	32.1925		-0.850365		1.26164	0.417071
VcNF-YC4-6 h-3	32.1343		-0.90854		1.20346	0.434233	0.0388615	0.447535	-1.16347
VcNF-YC5、9-6 h-1	29.5065		-3.53641		-1.42441	2.68405
VcNF-YC5、9-6 h-2	29.4443		-3.59859		-1.48659	2.80225
VcNF-YC5、9-6 h-3	29.3842		-3.65872		-1.54672	2.92153	0.11874	2.80261	1.48591
VcNF-YC6、7、18-6 h-1	27.5402		-5.50267		-3.39067	10.488
VcNF-YC6、7、18-6 h-2	27.352		-5.69089		-3.57889	11.9496
VcNF-YC6、7、18-6 h-3	27.3897		-5.65323		-3.54123	11.6417	0.770494	11.3598	3.5036
VcNF-YC8、29-6 h-1	28.4514		-4.59153		-2.47953	5.57717
VcNF-YC8、29-6 h-2	28.1985		-4.84436		-2.73236	6.6454
VcNF-YC8、29-6 h-3	28.2861		-4.75674		-2.64474	6.25382	0.540417	6.1588	2.61888
VcNF-YC10-6 h-1	30.2866		-2.75625		-0.644247	1.56292
VcNF-YC10-6 h-2	30.3351		-2.70779		-0.595787	1.5113
VcNF-YC10-6 h-3	30.3988		-2.64409		-0.532091	1.44602	0.0585829	1.50675	0.590708
VcNF-YC12-6 h-1	32.5903		-0.452633		1.65937	0.316578
VcNF-YC12-6 h-2	32.6314		-0.411465		1.70054	0.307672
VcNF-YC12-6 h-3	32.859		-0.183895		1.9281	0.262774	0.0288386	0.295675	-1.76267
VcNF-YC13-6 h-1	30.0393		-3.00359		-0.891594	1.85522
VcNF-YC13-6 h-2	30.1949		-2.84803		-0.736028	1.66558
VcNF-YC13-6 h-3	29.8756		-3.16729		-1.05529	2.07813	0.206496	1.86631	0.894303
VcNF-YC15-6 h-1	10.8241		-22.2188		-20.1068	1.12911e+06
VcNF-YC15-6 h-2	10.8698		-22.1731		-20.0611	1.09394e+06
VcNF-YC15-6 h-3	11.0989		-21.944		-19.832	933281	104402	1.05211e+06	19.9999
VcNF-YC16-6 h-1	29.6419		-3.40096		-1.28896	2.44351
VcNF-YC16-6 h-2	29.5561		-3.48681		-1.37481	2.59334
VcNF-YC16-6 h-3	29.4987		-3.54419		-1.43219	2.69855	0.128169	2.57847	1.36532
VcNF-YC17-6 h-1	33.9327		0.889801		3.0018	0.124844
VcNF-YC17-6 h-2	34.0627		1.01983		3.13183	0.114084
VcNF-YC17-6 h-3	33.9454		0.902557		3.01456	0.123745	0.00592049	0.120891	-3.0494
VcNF-YC19-6 h-1	34.2146		1.17173		3.28373	0.102683
VcNF-YC19-6 h-2	34.3164		1.27354		3.38554	0.0956864
VcNF-YC19-6 h-3	34.4933		1.4504		3.5624	0.084647	0.00909336	0.0943389	-3.41056
VcNF-YC20-6 h-1	40.3647		7.32183		9.43383	0.00144589
VcNF-YC20-6 h-2	40.421		7.37812		9.49012	0.00139056
VcNF-YC20-6 h-3	40.321		7.27812		9.39012	0.00149037	5.00008e-05	0.00144227	-9.43802
VcNF-YC21-6 h-1	25.0284		-8.01445		-5.90245	59.8155
VcNF-YC21-6 h-2	24.9501		-8.09277		-5.98077	63.1527
VcNF-YC21-6 h-3	24.9728		-8.07008		-5.95808	62.1671	1.71459	61.7118	5.9471
VcNF-YC22-6 h-1	38.8994		5.85654		7.96854	0.00399237
VcNF-YC22-6 h-2	38.7414		5.69855		7.81055	0.00445439
VcNF-YC22-6 h-3	38.9903		5.94737		8.05937	0.00374876	0.000358409	0.00406517	-7.94616
VcNF-YC23-6 h-1	37.3437		4.30083		6.41283	0.0117367
VcNF-YC23-6 h-2	37.402		4.35909		6.47109	0.0112722
VcNF-YC23-6 h-3	37.5229		4.48006		6.59206	0.0103656	0.000697338	0.0111248	-6.49199
VcNF-YC24-6 h-1	31.1659		-1.87698		0.23502	0.849673
VcNF-YC24-6 h-2	31.0746		-1.9683		0.143702	0.905193
VcNF-YC24-6 h-3	31.3651		-1.67779		0.434212	0.740098	0.0840097	0.831655	-0.270978
VcNF-YC25-6 h-1	31.0227		-2.0202		0.0917995	0.938352
VcNF-YC25-6 h-2	30.8675		-2.17542		-0.0634209	1.04494
VcNF-YC25-6 h-3	30.8866		-2.15626		-0.0442616	1.03116	0.0579709	1.00482	0.00529431
VcNF-YC26-6 h-1	29.3644		-3.67851		-1.56651	2.96186
VcNF-YC26-6 h-2	29.2303		-3.81261		-1.70061	3.25039
VcNF-YC26-6 h-3	29.2325		-3.8104		-1.6984	3.24541	0.16516	3.15255	1.65517
VcNF-YC27-6 h-1	29.3527		-3.69021		-1.57821	2.98598
VcNF-YC27-6 h-2	29.3465		-3.69641		-1.58441	2.99886
VcNF-YC27-6 h-3	29.342		-3.70089		-1.58889	3.00818	0.0111439	2.99767	1.58384
VcNF-YC28-6 h-1	28.4351		-4.60783		-2.49583	5.64054
VcNF-YC28-6 h-2	28.4237		-4.61916		-2.50716	5.68501
VcNF-YC28-6 h-3	28.3235		-4.71935		-2.60735	6.09384	0.249863	5.80646	2.53678
VcNF-YC29-6 h-1	29.8949		-3.14797		-1.03597	2.05049
VcNF-YC29-6 h-2	29.8101		-3.23278		-1.12078	2.17464
VcNF-YC29-6 h-3	29.9036		-3.13929		-1.02729	2.0382	0.0754785	2.08778	1.06135
VcNF-YC30-6 h-1	29.0354		-4.00748		-1.89548	3.72046
VcNF-YC30-6 h-2	29.2904		-3.75244		-1.64044	3.11761
VcNF-YC30-6 h-3	29.2609		-3.78197		-1.66997	3.18207	0.33102	3.34005	1.7353
VcNF-YC31-6 h-1	30.3303		-2.71257		-0.600572	1.51632
VcNF-YC31-6 h-2	29.9669		-3.07599		-0.963989	1.9507
VcNF-YC31-6 h-3	30.2111		-2.8318		-0.719797	1.64695	0.222864	1.70465	0.761453
GAPDH-12 h-1	35.1355	35.1382			2.112	0.231326
GAPDH-12 h-2	35.1292				2.112	0.231326
GAPDH-12 h-3	35.1499				2.112	0.231326	0	0.231326	-2.112
VcNF-YC1、11、14-12 h-1	29.9535		-5.1847		-3.0727	8.41345
VcNF-YC1、11、14-12 h-2	29.8637		-5.27452		-3.16252	8.95394
VcNF-YC1、11、14-12 h-3	29.7994		-5.3388		-3.2268	9.36187	0.475755	8.90975	3.15401
VcNF-YC2-12 h-1	31.7389		-3.39924		-1.28724	2.44062
VcNF-YC2-12 h-2	31.6992		-3.43894		-1.32694	2.5087
VcNF-YC2-12 h-3	31.7143		-3.42387		-1.31187	2.48263	0.0343523	2.47731	1.30868
VcNF-YC3-12 h-1	40.2101		5.07197		7.18397	0.00687717
VcNF-YC3-12 h-2	40.3034		5.16526		7.27726	0.00644653
VcNF-YC3-12 h-3	40.1992		5.06098		7.17298	0.00692978	0.000265125	0.00675116	-7.2114
VcNF-YC4-12 h-1	32.2206		-2.91761		-0.805613	1.74789
VcNF-YC4-12 h-2	32.2607		-2.87749		-0.765493	1.69995
VcNF-YC4-12 h-3	32.3433		-2.79484		-0.682837	1.60529	0.072562	1.68438	0.751314
VcNF-YC5、9-12 h-1	30.0264		-5.11182		-2.99982	7.99902
VcNF-YC5、9-12 h-2	30.0749		-5.06324		-2.95124	7.73416
VcNF-YC5、9-12 h-3	29.9264		-5.21175		-3.09975	8.57272	0.428653	8.10196	3.01694
VcNF-YC6、7、18-12 h-1	29.4211		-5.71711		-3.60511	12.1688
VcNF-YC6、7、18-12 h-2	29.5835		-5.55471		-3.44271	10.8732
VcNF-YC6、7、18-12 h-3	29.4885		-5.6497		-3.5377	11.6133	0.649981	11.5518	3.52851
VcNF-YC8、29-12 h-1	28.9083		-6.22982		-4.11782	17.3616
VcNF-YC8、29-12 h-2	29.2622		-5.87599		-3.76399	13.5854
VcNF-YC8、29-12 h-3	29.0851		-6.05306		-3.94106	15.3596	1.88922	15.4355	3.94096
VcNF-YC10-12 h-1	30.7985		-4.33971		-2.22771	4.68388
VcNF-YC10-12 h-2	30.8042		-4.33396		-2.22196	4.66527
VcNF-YC10-12 h-3	30.6024		-4.53577		-2.42377	5.36573	0.399145	4.90496	2.29115
VcNF-YC12-12 h-1	33.8566		-1.2816		0.8304	0.562373
VcNF-YC12-12 h-2	33.9396		-1.19855		0.91345	0.530914
VcNF-YC12-12 h-3	33.7656		-1.37253		0.739473	0.598958	0.0340542	0.564082	-0.827775
VcNF-YC13-12 h-1	30.6375		-4.50064		-2.38864	5.23665
VcNF-YC13-12 h-2	30.6156		-4.52257		-2.41057	5.31684
VcNF-YC13-12 h-3	30.5661		-4.57209		-2.46009	5.50253	0.136384	5.352	2.41977
VcNF-YC15-12 h-1	14.1813		-20.9569		-18.8449	470843
VcNF-YC15-12 h-2	14.3026		-20.8356		-18.7236	432881
VcNF-YC15-12 h-3	14.3427		-20.7955		-18.6835	421009	26030.4	441578	18.7507
VcNF-YC16-12 h-1	29.688		-5.45016		-3.33816	10.1131
VcNF-YC16-12 h-2	29.8032		-5.33502		-3.22302	9.33741
VcNF-YC16-12 h-3	29.9673		-5.17084		-3.05884	8.33301	0.892498	9.26118	3.20667
VcNF-YC17-12 h-1	35.7424		0.604192		2.71619	0.152175
VcNF-YC17-12 h-2	35.5946		0.456396		2.5684	0.168592
VcNF-YC17-12 h-3	35.7865		0.64834		2.76034	0.147589	0.0110425	0.156119	-2.68164
VcNF-YC19-12 h-1	35.3024		0.164247		2.27625	0.206434
VcNF-YC19-12 h-2	35.4681		0.329944		2.44194	0.184036
VcNF-YC19-12 h-3	35.5633		0.425157		2.53716	0.172282	0.0173504	0.187584	-2.41845
VcNF-YC20-12 h-1	43.176		8.03783		10.1498	0.000880234
VcNF-YC20-12 h-2	43.1665		8.02829		10.1403	0.00088607
VcNF-YC20-12 h-3	43.1008		7.96258		10.0746	0.000927362	2.56911e-05	0.000897889	-10.1216
VcNF-YC21-12 h-1	25.1788		-9.9594		-7.8474	230.305
VcNF-YC21-12 h-2	25.0368		-10.1014		-7.98937	254.12
VcNF-YC21-12 h-3	25.089		-10.0492		-7.93722	245.099	12.0234	243.175	7.92466
VcNF-YC22-12 h-1	39.568		4.42983		6.54183	0.0107328
VcNF-YC22-12 h-2	39.887		4.74883		6.86083	0.00860371
VcNF-YC22-12 h-3	39.784		4.6458		6.7578	0.00924057	0.00109283	0.0095257	-6.72015
VcNF-YC23-12 h-1	40.4936		5.35541		7.46741	0.00565047
VcNF-YC23-12 h-2	40.313		5.17483		7.28683	0.00640394
VcNF-YC23-12 h-3	40.3147		5.17654		7.28854	0.00639634	0.000432836	0.00615025	-7.34759
VcNF-YC24-12 h-1	31.8775		-3.26069		-1.14869	2.21712
VcNF-YC24-12 h-2	31.7128		-3.42538		-1.31338	2.48523
VcNF-YC24-12 h-3	31.6501		-3.48811		-1.37611	2.59567	0.19467	2.43268	1.27939
VcNF-YC25-12 h-1	31.8123		-3.32584		-1.21384	2.31954
VcNF-YC25-12 h-2	31.9548		-3.18339		-1.07139	2.10145
VcNF-YC25-12 h-3	32.158		-2.98018		-0.868181	1.82536	0.247657	2.08212	1.05114
VcNF-YC26-12 h-1	29.8255		-5.31264		-3.20064	9.19369
VcNF-YC26-12 h-2	29.8853		-5.25288		-3.14088	8.82063
VcNF-YC26-12 h-3	29.9256		-5.21261		-3.10061	8.57781	0.310226	8.86404	3.14738
VcNF-YC27-12 h-1	29.8636		-5.27462		-3.16262	8.95452
VcNF-YC27-12 h-2	29.7854		-5.35276		-3.24076	9.4529
VcNF-YC27-12 h-3	29.8995		-5.23867		-3.12667	8.73417	0.368218	9.0472	3.17668
VcNF-YC28-12 h-1	29.963		-5.17514		-3.06314	8.35792
VcNF-YC28-12 h-2	29.7146		-5.42356		-3.31156	9.92842
VcNF-YC28-12 h-3	29.6978		-5.44038		-3.32838	10.0448	0.942128	9.44372	3.23436
VcNF-YC29-12 h-1	29.6084		-5.52982		-3.41782	10.6873
VcNF-YC29-12 h-2	29.762		-5.37615		-3.26415	9.60741
VcNF-YC29-12 h-3	29.6021		-5.53612		-3.42412	10.734	0.637376	10.3429	3.36869
VcNF-YC30-12 h-1	29.9703		-5.16784		-3.05584	8.31571
VcNF-YC30-12 h-2	30.0693		-5.06887		-2.95687	7.76439
VcNF-YC30-12 h-3	29.9957		-5.14243		-3.03043	8.17052	0.285766	8.08354	3.01438
VcNF-YC31-12 h-1	30.9143		-4.2239		-2.1119	4.32259
VcNF-YC31-12 h-2	31.0655		-4.07271		-1.96071	3.89253
VcNF-YC31-12 h-3	30.9694		-4.16878		-2.05678	4.16056	0.217196	4.12523	2.04313
GAPDH-24 h-1	39.8962	39.982
GAPDH-24 h-2	39.9538
GAPDH-24 h-3	40.096
VcNF-YC1、11、14-24 h-1	34.0322		-5.94984		-3.83784	14.299
VcNF-YC1、11、14-24 h-2	34.0984		-5.88364		-3.77164	13.6576
VcNF-YC1、11、14-24 h-3	33.974		-6.008		-3.896	14.8872	0.614998	14.2813	3.83516
VcNF-YC2-24 h-1	30.9761		-9.0059		-6.8939	118.925
VcNF-YC2-24 h-2	31.0548		-8.92725		-6.81525	112.614
VcNF-YC2-24 h-3	30.9311		-9.0509		-6.9389	122.692	5.09198	118.077	6.88268
VcNF-YC3-24 h-1	38.8007		-1.18133		0.930673	0.524613
VcNF-YC3-24 h-2	38.8003		-1.1817		0.9303	0.524749
VcNF-YC3-24 h-3	38.7868		-1.19525		0.916754	0.5297	0.00289808	0.526354	-0.925909
VcNF-YC4-24 h-1	33.2029		-6.77908		-4.66708	25.4057
VcNF-YC4-24 h-2	33.2469		-6.73513		-4.62313	24.6434
VcNF-YC4-24 h-3	33.3123		-6.66967		-4.55767	23.5503	0.932623	24.5331	4.61596
VcNF-YC5、9-24 h-1	31.2093		-8.77271		-6.66071	101.175
VcNF-YC5、9-24 h-2	31.2792		-8.70282		-6.59082	96.3903
VcNF-YC5、9-24 h-3	31.1716		-8.81044		-6.69844	103.856	3.78198	100.474	6.64999
VcNF-YC6、7、18-24 h-1	30.3616		-9.62042		-7.50842	182.08
VcNF-YC6、7、18-24 h-2	30.3609		-9.62108		-7.50908	182.162
VcNF-YC6、7、18-24 h-3	30.4037		-9.57834		-7.46634	176.845	3.04651	180.362	7.49462
VcNF-YC8、29-24 h-1	30.2399		-9.74214		-7.63014	198.108
VcNF-YC8、29-24 h-2	30.2246		-9.75738		-7.64538	200.212
VcNF-YC8、29-24 h-3	30.4787		-9.50335		-7.39135	167.888	18.0857	188.736	7.55563
VcNF-YC10-24 h-1	29.8431		-10.1389		-8.02695	260.827
VcNF-YC10-24 h-2	30.0529		-9.92915		-7.81715	225.527
VcNF-YC10-24 h-3	29.9781		-10.0039		-7.89186	237.512	17.9506	241.289	7.91199
VcNF-YC12-24 h-1	33.2137		-6.76832		-4.65632	25.217
VcNF-YC12-24 h-2	33.1494		-6.83258		-4.72058	26.3656
VcNF-YC12-24 h-3	32.9987		-6.98332		-4.87132	29.2694	2.08858	26.9506	4.74941
VcNF-YC13-24 h-1	32.3024		-7.67959		-5.56759	47.4255
VcNF-YC13-24 h-2	32.2999		-7.68212		-5.57012	47.5087
VcNF-YC13-24 h-3	32.5526		-7.42945		-5.31745	39.8761	4.38285	44.9368	5.48505
VcNF-YC15-24 h-1	13.2824		-26.6996		-24.5876	2.52124e+07
VcNF-YC15-24 h-2	13.3281		-26.6539		-24.5419	2.44257e+07
VcNF-YC15-24 h-3	13.1687		-26.8134		-24.7014	2.72802e+07	1.47437e+06	2.56394e+07	24.6103
VcNF-YC16-24 h-1	31.2466		-8.73544		-6.62344	98.5946
VcNF-YC16-24 h-2	31.233		-8.74899		-6.63699	99.5251
VcNF-YC16-24 h-3	31.3042		-8.67782		-6.56582	94.7347	2.54008	97.6181	6.60875
VcNF-YC17-24 h-1	39.9619		-0.0200679		2.09193	0.234566
VcNF-YC17-24 h-2	39.7541		-0.227908		1.88409	0.270914
VcNF-YC17-24 h-3	39.6556		-0.326434		1.78557	0.290062	0.0281886	0.265181	-1.92053
VcNF-YC19-24 h-1	37.244		-2.73802		-0.626018	1.5433
VcNF-YC19-24 h-2	37.1279		-2.85411		-0.742106	1.67262
VcNF-YC19-24 h-3	37.246		-2.736		-0.624005	1.54115	0.0752896	1.58569	0.664043
VcNF-YC20-24 h-1	40.956		0.973995		3.086	0.117767
VcNF-YC20-24 h-2	41.134		1.152		3.264	0.104097
VcNF-YC20-24 h-3	41.032		1.05		3.162	0.111724	0.00685	0.111196	-3.17066
VcNF-YC21-24 h-1	25.8393		-14.1427		-12.0307	4183.99
VcNF-YC21-24 h-2	25.8657		-14.1163		-12.0043	4108.1
VcNF-YC21-24 h-3	25.7828		-14.1992		-12.0872	4351.25	124.406	4214.45	12.0407
VcNF-YC22-24 h-1	40.332		0.349995		2.462	0.181495
VcNF-YC22-24 h-2	40.376		0.393995		2.506	0.176044
VcNF-YC22-24 h-3	40.258		0.275995		2.388	0.191048	0.00759486	0.182862	-2.452
VcNF-YC23-24 h-1	37.6559		-2.32614		-0.214136	1.16001
VcNF-YC23-24 h-2	37.397		-2.585		-0.473005	1.388
VcNF-YC23-24 h-3	37.498		-2.484		-0.372005	1.29415	0.114586	1.28072	0.353049
VcNF-YC24-24 h-1	33.5642		-6.41782		-4.30582	19.778
VcNF-YC24-24 h-2	33.3285		-6.65354		-4.54154	23.2883
VcNF-YC24-24 h-3	33.3795		-6.6025		-4.4905	22.4789	1.83816	21.8484	4.44595
VcNF-YC25-24 h-1	32.6747		-7.30731		-5.19531	36.6392
VcNF-YC25-24 h-2	32.601		-7.38105		-5.26905	38.5604
VcNF-YC25-24 h-3	32.6615		-7.32048		-5.20848	36.9749	1.02614	37.3915	5.22428
VcNF-YC26-24 h-1	29.4026		-10.5794		-8.46742	353.956
VcNF-YC26-24 h-2	29.3832		-10.5988		-8.48683	358.748
VcNF-YC26-24 h-3	29.2849		-10.6971		-8.58507	384.028	16.1574	365.577	8.51311
VcNF-YC27-24 h-1	31.1976		-8.78441		-6.67241	101.999
VcNF-YC27-24 h-2	31.3355		-8.6465		-6.5345	92.7001
VcNF-YC27-24 h-3	31.4247		-8.55728		-6.44528	87.1413	7.50699	93.9468	6.55073
VcNF-YC28-24 h-1	30.4926		-9.48943		-7.37743	166.275
VcNF-YC28-24 h-2	30.6616		-9.32039		-7.20839	147.891
VcNF-YC28-24 h-3	30.5171		-9.46493		-7.35293	163.476	9.90522	159.214	7.31292
VcNF-YC29-24 h-1	31.7235		-8.25851		-6.14651	70.8409
VcNF-YC29-24 h-2	31.556		-8.426		-6.314	79.5615
VcNF-YC29-24 h-3	31.5265		-8.45553		-6.34353	81.2068	5.57087	77.2031	6.26801
VcNF-YC30-24 h-1	30.4798		-9.50223		-7.39023	167.758
VcNF-YC30-24 h-2	30.5066		-9.47538		-7.36338	164.664
VcNF-YC30-24 h-3	30.7871		-9.19495		-7.08295	135.575	17.755	155.999	7.27885
VcNF-YC31-24 h-1	32.2573		-7.72467		-5.61267	48.9307
VcNF-YC31-24 h-2	32.4123		-7.5697		-5.4577	43.9472
VcNF-YC31-24 h-3	32.3362		-7.64576		-5.53376	46.3263	2.4926	46.4014	5.53471

## Sheet: log2 calue
Table S8. qRT-PCR data (log2 value) of the expression pattern analysis under the ABA treatment
	VcNF-YC1, 11, 14	VcNF-YC2	VcNF-YC3	VcNF-YC4	VcNF-YC5, 9	VcNF-YC6, 7, 18	VcNF-YC8, 29	VcNF-YC10	VcNF-YC12	VcNF-YC13	VcNF-YC15	VcNF-YC16	VcNF-YC17	VcNF-YC19	VcNF-YC20	VcNF-YC21	VcNF-YC22	VcNF-YC23	VcNF-YC24	VcNF-YC25	VcNF-YC26	VcNF-YC27	VcNF-YC28	VcNF-YC29	VcNF-YC30	VcNF-YC31
CK-1	-1.96143	-4.47843	-4.07343	-7.07943	-2.62443	2.94544	0.703915	-3.80455	-4.70149	-3.55043	7.44909	-1.85422	-5.87543	-4.37943	-5.18343	7.38076	-4.10343	-4.01043	-4.01843	-5.65943	-1.23518	-1.82775	0.595631	-2.01843	-3.15371	-3.97945
CK-2	-2.01943	-4.24443	-4.08443	-7.37243	-2.52243	2.78035	1.16915	-3.91352	-4.91523	-3.68343	7.29492	-1.80443	-5.75843	-4.57443	-5.08343	7.28283	-3.99143	-3.89643	-4.14543	-5.54943	-1.01605	-2.18493	0.399227	-2.13379	-3.15943	-4.01843
CK-3	-1.80343	-4.57843	-4.22643	-6.93543	-2.59543	3.01509	1.02688	-4.01179	-4.76206	-3.40834	7.12389	-1.90943	-5.98043	-4.46043	-4.98043	7.42804	-3.89543	-3.99543	-3.78643	-5.70943	-1.46978	-2.02608	0.501264	-1.99938	-3.06043	-3.88243
ABA-3 h-1	3.71579	1.63845	-7.3219	0.562697	3.58893	3.35659	4.04911	3.32147	-0.505392	2.85831	17.9901	4.0611	-3.32138	-3.20643	-7.77622	7.15358	-6.92722	-6.15538	1.20128	1.86071	3.81808	4.0691	3.78696	3.23414	4.39242	2.60592
ABA-3 h-2	3.59828	1.64824	-7.47458	0.297922	3.67314	3.37564	3.85197	3.16678	-0.441084	2.84266	18.2684	4.31977	-3.3238	-3.35507	-7.79222	7.13611	-7.02754	-6.26026	1.19433	1.75184	3.81877	3.83422	3.74606	3.06271	4.41925	2.2983
ABA-3 h-3	3.72031	1.70937	-7.38471	0.599402	3.60262	3.52697	4.04806	3.16411	-0.646154	2.74781	17.9178	3.92411	-3.39126	-3.41805	-7.91122	7.14276	-7.10722	-6.23583	1.03694	1.85477	4.04278	4.14581	3.85417	3.1133	4.28411	2.70993
ABA-6 h-1	0.49871	-1.30431	-10.1505	-2.95342	-0.503685	1.46258	0.551439	-1.28385	-3.58746	-1.0365	18.1787	-0.639137	-4.9299	-5.21182	-11.3619	3.97435	-9.89664	-8.34093	-2.16311	-2.01989	-0.36159	-0.349888	0.567739	-0.892124	-0.0326139	-1.32752
ABA-6 h-2	0.326031	-1.22306	-10.1052	-3.18973	-0.441509	1.6508	0.804262	-1.33231	-3.62863	-1.19207	18.133	-0.553282	-5.05992	-5.31364	-11.4182	4.05268	-9.73865	-8.39918	-2.0718	-1.86467	-0.227484	-0.343682	0.579069	-0.807316	-0.287655	-0.964106
ABA-6 h-3	0.364643	-1.32988	-10.0767	-3.13155	-0.381373	1.61314	0.716642	-1.396	-3.8562	-0.872809	17.9039	-0.495909	-4.94265	-5.49049	-11.3182	4.02999	-9.98747	-8.52015	-2.36231	-1.88383	-0.229695	-0.339205	0.679256	-0.900801	-0.258128	-1.2083
ABA-12 h-1	1.1446	-0.64085	-9.11206	-1.12248	1.07173	1.67702	2.18973	0.29961	-2.7585	0.460549	16.9168	1.41006	-4.64429	-4.20434	-12.0779	5.91931	-8.46992	-9.39551	-0.779405	-0.714256	1.27255	1.23452	1.13505	1.48973	1.12774	0.183801
ABA-12 h-2	1.23443	-0.601154	-9.20536	-1.1626	1.02315	1.51461	1.83589	0.293867	-2.84154	0.482474	16.7955	1.29493	-4.49649	-4.37004	-12.0684	6.06127	-8.78892	-9.21492	-0.614713	-0.856706	1.21279	1.31266	1.38347	1.33605	1.02878	0.0326139
ABA-12 h-3	1.2987	-0.616228	-9.10107	-1.24526	1.17166	1.60961	2.01297	0.49568	-2.66757	0.532	16.7554	1.13074	-4.68843	-4.46525	-12.0027	6.00913	-8.6859	-9.21663	-0.551987	-1.05991	1.17251	1.19858	1.40029	1.49602	1.10233	0.128684
ABA-24 h-1	1.90974	4.96581	-2.85877	2.73899	4.73262	5.58033	5.70205	6.09885	2.72823	3.6395	22.6595	4.69534	-4.02003	-1.30208	-5.01409	10.1026	-4.39009	-1.71396	2.37773	3.26722	6.53933	4.74432	5.44934	4.21842	5.46214	3.68457
ABA-24 h-2	1.84354	4.88715	-2.85839	2.69503	4.66272	5.58099	5.71729	5.88906	2.79249	3.64203	22.6138	4.70889	-3.81219	-1.18599	-5.19209	10.0762	-4.43409	-1.45509	2.61344	3.34095	6.55873	4.6064	5.2803	4.3859	5.43528	3.52961
ABA-24 h-3	1.96791	5.0108	-2.84485	2.62958	4.77035	5.53824	5.46326	5.96376	2.94322	3.38936	22.7733	4.63773	-3.71366	-1.30409	-5.09009	10.1591	-4.31609	-1.55609	2.5624	3.28038	6.65697	4.51719	5.42484	4.41543	5.15485	3.60566
