# Supplementary material for: Genome-Wide Identification and Expression of NF-YC Transcription Factors in Blueberry Under Abiotic Stress Conditions
Source: Int J Mol Sci. 2025 Sep 1;26(17):8507. doi: 10.3390/ijms26178507 (PMC12429396; doi:10.3390/ijms26178507)
Supplement: Supplementary file 1 [file ijms-26-08507-s001.zip › Table S9. qRT-PCR data (log2 value) of the expression pattern analysis under the salt treatment.xlsx]

## Sheet: raw data
Sample Name	Cт		ΔCt		ΔΔCt	2-ΔΔCt	SD	Average Exp. Level	-ΔΔCt
GAPDH-0 h-1	39.045	39.0347
GAPDH-0 h-2	38.807
GAPDH-0 h-3	39.252
VcNF-YC1、11、14-0 h-1	36.956		-2.07867	-2.112	0.0333333	0.97716
VcNF-YC1、11、14-0 h-2	37.014		-2.02067		0.0913333	0.938655
VcNF-YC1、11、14-0 h-3	36.798		-2.23667		-0.124667	1.09026	0.0787995	1.00202	1.4803e-16
VcNF-YC2-0 h-1	39.473		0.438333		2.55033	0.170716
VcNF-YC2-0 h-2	39.239		0.204333		2.31633	0.200777
VcNF-YC2-0 h-3	39.573		0.538333		2.65033	0.159283	0.0214326	0.176925	-2.50567
VcNF-YC3-0 h-1	39.068		0.0333333		2.14533	0.226043
VcNF-YC3-0 h-2	39.079		0.0443333		2.15633	0.224326
VcNF-YC3-0 h-3	39.221		0.186333		2.29833	0.203298	0.0126652	0.217889	-2.2
VcNF-YC4-0 h-1	42.074		3.03933		5.15133	0.0281381
VcNF-YC4-0 h-2	42.367		3.33233		5.44433	0.0229664
VcNF-YC4-0 h-3	41.93		2.89533		5.00733	0.0310916	0.00411275	0.0273987	-5.201
VcNF-YC5、9-0 h-1	37.619		-1.41567		0.696333	0.617139
VcNF-YC5、9-0 h-2	37.517		-1.51767		0.594333	0.66235
VcNF-YC5、9-0 h-3	37.59		-1.44467		0.667333	0.629669	0.0233423	0.636386	-0.652667
VcNF-YC6、7、18-0 h-1	32.0491		-6.98554		-4.87354	29.3144
VcNF-YC6、7、18-0 h-2	32.2142		-6.82044		-4.70844	26.1447
VcNF-YC6、7、18-0 h-3	31.9795		-7.05518		-4.94318	30.7643	2.36256	28.7411	4.84172
VcNF-YC8、29-0 h-1	34.2907		-4.74401		-2.63201	6.19889
VcNF-YC8、29-0 h-2	33.8254		-5.20924		-3.09724	8.55782
VcNF-YC8、29-0 h-3	33.9677		-5.06698		-2.95498	7.7542	1.19926	7.50363	2.89474
VcNF-YC10-0 h-1	38.7991		-0.235541		1.87646	0.272351
VcNF-YC10-0 h-2	38.9081		-0.12658		1.98542	0.252539
VcNF-YC10-0 h-3	39.0064		-0.0282999		2.0837	0.235909	0.0182445	0.2536	-1.98186
VcNF-YC12-0 h-1	39.6961		0.661394		2.77339	0.14626
VcNF-YC12-0 h-2	39.9098		0.875131		2.98713	0.12612
VcNF-YC12-0 h-3	39.7566		0.721964		2.83396	0.140246	0.0103387	0.137542	-2.86483
VcNF-YC13-0 h-1	38.545		-0.489667		1.62233	0.32481
VcNF-YC13-0 h-2	38.678		-0.356665		1.75533	0.296204
VcNF-YC13-0 h-3	38.4029		-0.631755		1.48025	0.358428	0.0311453	0.326481	-1.6193
VcNF-YC15-0 h-1	27.5455		-11.4892		-9.37718	664.987
VcNF-YC15-0 h-2	27.6997		-11.335		-9.22301	597.591
VcNF-YC15-0 h-3	27.8707		-11.164		-9.05199	530.786	67.1009	597.788	9.21739
VcNF-YC16-0 h-1	36.8488		-2.18587		-0.0738736	1.05254
VcNF-YC16-0 h-2	36.799		-2.23567		-0.123667	1.0895
VcNF-YC16-0 h-3	36.904		-2.13067		-0.0186667	1.01302	0.0382459	1.05169	0.072069
VcNF-YC17-0 h-1	40.87		1.83533		3.94733	0.0648238
VcNF-YC17-0 h-2	40.753		1.71833		3.83033	0.0702999
VcNF-YC17-0 h-3	40.975		1.94033		4.05233	0.0602735	0.00502035	0.0651324	-3.94333
VcNF-YC19-0 h-1	39.374		0.339333		2.45133	0.182842
VcNF-YC19-0 h-2	39.569		0.534333		2.64633	0.159726
VcNF-YC19-0 h-3	39.455		0.420333		2.53233	0.172859	0.0115938	0.171809	-2.54333
VcNF-YC20-0 h-1	40.178		1.14333		3.25533	0.104724
VcNF-YC20-0 h-2	40.078		1.04333		3.15533	0.112241
VcNF-YC20-0 h-3	39.975		0.940333		3.05233	0.120547	0.00791465	0.112504	-3.15433
VcNF-YC21-0 h-1	27.6138		-11.4209		-9.30886	634.228
VcNF-YC21-0 h-2	27.7117		-11.3229		-9.21092	592.603
VcNF-YC21-0 h-3	27.5665		-11.4681		-9.35614	655.357	31.9297	627.396	9.29197
VcNF-YC22-0 h-1	39.098		0.0633333		2.17533	0.221391
VcNF-YC22-0 h-2	38.986		-0.0486667		2.06333	0.239263
VcNF-YC22-0 h-3	38.89		-0.144667		1.96733	0.255725	0.0171721	0.238793	-2.06867
VcNF-YC23-0 h-1	39.005		-0.0296667		2.08233	0.236132
VcNF-YC23-0 h-2	38.891		-0.143667		1.96833	0.255548
VcNF-YC23-0 h-3	38.99		-0.0446667		2.06733	0.2386	0.0105696	0.243427	-2.03933
VcNF-YC24-0 h-1	39.013		-0.0216667		2.09033	0.234826
VcNF-YC24-0 h-2	39.14		0.105333		2.21733	0.215038
VcNF-YC24-0 h-3	38.781		-0.253667		1.85833	0.275795	0.0309873	0.241887	-2.05533
VcNF-YC25-0 h-1	40.654		1.61933		3.73133	0.0752934
VcNF-YC25-0 h-2	40.544		1.50933		3.62133	0.0812587
VcNF-YC25-0 h-3	40.704		1.66933		3.78133	0.0727286	0.00437658	0.0764269	-3.71133
VcNF-YC26-0 h-1	36.2297		-2.80492		-0.692919	1.61655
VcNF-YC26-0 h-2	36.0106		-3.02404		-0.912043	1.88171
VcNF-YC26-0 h-3	36.4644		-2.57031		-0.458311	1.37393	0.253971	1.62406	0.687758
VcNF-YC27-0 h-1	36.8223		-2.21234		-0.100344	1.07203
VcNF-YC27-0 h-2	37.1795		-1.85517		0.256834	0.836923
VcNF-YC27-0 h-3	37.0207		-2.01401		0.0979861	0.934336	0.118127	0.947763	-0.0848254
VcNF-YC28-0 h-1	34.3989		-4.63573		-2.52373	5.75065
VcNF-YC28-0 h-2	34.5953		-4.43932		-2.32732	5.01873
VcNF-YC28-0 h-3	34.4933		-4.54136		-2.42936	5.38654	0.365963	5.38531	2.4268
VcNF-YC29-0 h-1	37.013		-2.02167		0.0903333	0.939306
VcNF-YC29-0 h-2	37.1284		-1.9063		0.205696	0.86712
VcNF-YC29-0 h-3	36.9939		-2.04072		0.0712832	0.951791	0.0457089	0.919406	-0.122438
VcNF-YC30-0 h-1	38.1483		-0.886382		1.22562	0.427614
VcNF-YC30-0 h-2	38.154		-0.880667		1.23133	0.425924
VcNF-YC30-0 h-3	38.055		-0.979667		1.13233	0.456177	0.017	0.436572	-1.19643
VcNF-YC31-0 h-1	38.974		-0.0606409		2.05136	0.241257
VcNF-YC31-0 h-2	39.013		-0.0216667		2.09033	0.234826
VcNF-YC31-0 h-3	38.877		-0.157667		1.95433	0.25804	0.0119854	0.244708	-2.03201
GAPDH-3 h-1	37.5961	37.5104
GAPDH-3 h-2	37.4003
GAPDH-3 h-3	37.5346
VcNF-YC1、11、14-3 h-1	32.0389		-5.47149		-3.35949	10.2638
VcNF-YC1、11、14-3 h-2	31.8741		-5.63627		-3.52427	11.5057
VcNF-YC1、11、14-3 h-3	32.0221		-5.48825		-3.37625	10.3837	0.684998	10.7177	3.42
VcNF-YC2-3 h-1	29.7831		-7.72725		-5.61525	49.0185
VcNF-YC2-3 h-2	29.9954		-7.51494		-5.40294	42.3105
VcNF-YC2-3 h-3	29.933		-7.57736		-5.46536	44.1812	3.46161	45.1701	5.49452
VcNF-YC3-3 h-1	38.7874		1.27699		3.38899	0.095458
VcNF-YC3-3 h-2	38.8268		1.31644		3.42844	0.092883
VcNF-YC3-3 h-3	38.8442		1.33381		3.44581	0.0917712	0.00189115	0.0933707	-3.42108
VcNF-YC4-3 h-1	32.9067		-4.60361		-2.49161	5.62406
VcNF-YC4-3 h-2	32.8419		-4.6685		-2.5565	5.88278
VcNF-YC4-3 h-3	32.9846		-4.52574		-2.41374	5.32852	0.27733	5.61179	2.48728
VcNF-YC5、9-3 h-1	30.7822		-6.72817		-4.61617	24.5249
VcNF-YC5、9-3 h-2	30.9711		-6.53931		-4.42731	21.5156
VcNF-YC5、9-3 h-3	30.7561		-6.75422		-4.64222	24.9717	1.87971	23.6707	4.5619
VcNF-YC6、7、18-3 h-1	29.9465		-7.56381		-5.45181	43.7683
VcNF-YC6、7、18-3 h-2	29.9499		-7.56048		-5.44848	43.6673
VcNF-YC6、7、18-3 h-3	29.8955		-7.61485		-5.50285	45.3442	0.940393	44.2599	5.46771
VcNF-YC8、29-3 h-1	29.5624		-7.94799		-5.83599	57.1226
VcNF-YC8、29-3 h-2	29.484		-8.02635		-5.91435	60.311
VcNF-YC8、29-3 h-3	29.4774		-8.03298		-5.92098	60.5888	1.92604	59.3408	5.89044
VcNF-YC10-3 h-1	29.006		-8.50435		-6.39235	84.0021
VcNF-YC10-3 h-2	29.0492		-8.46119		-6.34919	81.5258
VcNF-YC10-3 h-3	29.2762		-8.23419		-6.12219	69.6565	7.6682	78.3948	6.28791
VcNF-YC12-3 h-1	32.8654		-4.64497		-2.53297	5.78761
VcNF-YC12-3 h-2	32.9777		-4.53266		-2.42066	5.35416
VcNF-YC12-3 h-3	32.9857		-4.52464		-2.41264	5.3245	0.259242	5.48876	2.45542
VcNF-YC13-3 h-1	31.0714		-6.43893		-4.32693	20.0694
VcNF-YC13-3 h-2	30.9066		-6.60374		-4.49174	22.4982
VcNF-YC13-3 h-3	31.1356		-6.37477		-4.26277	19.1965	1.71085	20.588	4.36048
VcNF-YC15-3 h-1	13.6303		-23.8801		-21.7681	3.5715e+06
VcNF-YC15-3 h-2	13.6959		-23.8145		-21.7025	3.41268e+06
VcNF-YC15-3 h-3	13.9659		-23.5445		-21.4325	2.83016e+06	390327	3.27145e+06	21.6343
VcNF-YC16-3 h-1	29.9885		-7.52186		-5.40986	42.5139
VcNF-YC16-3 h-2	29.9866		-7.52377		-5.41177	42.5701
VcNF-YC16-3 h-3	30.1283		-7.38206		-5.27006	38.5875	2.28327	41.2238	5.3639
VcNF-YC17-3 h-1	35.3544		-2.15599		-0.0439926	1.03096
VcNF-YC17-3 h-2	35.2492		-2.26119		-0.149191	1.10895
VcNF-YC17-3 h-3	35.3959		-2.11442		-0.00241625	1.00168	0.0554471	1.0472	0.0651998
VcNF-YC19-3 h-1	34.0306		-3.47972		-1.36772	2.58063
VcNF-YC19-3 h-2	34.1216		-3.38874		-1.27674	2.42291
VcNF-YC19-3 h-3	33.9406		-3.56977		-1.45777	2.74683	0.161978	2.58346	1.36741
VcNF-YC20-3 h-1	40.378		2.86764		4.97964	0.0316942
VcNF-YC20-3 h-2	40.542		3.03164		5.14364	0.0282886
VcNF-YC20-3 h-3	40.313		2.80264		4.91464	0.0331548	0.00249708	0.0310459	-5.01264
VcNF-YC21-3 h-1	25.4986		-12.0118		-9.89981	955.302
VcNF-YC21-3 h-2	25.4677		-12.0427		-9.93065	975.941
VcNF-YC21-3 h-3	25.3849		-12.1255		-10.0135	1033.62	40.5919	988.287	9.94798
VcNF-YC22-3 h-1	38.216		0.705637		2.81764	0.141843
VcNF-YC22-3 h-2	38.3212		0.810819		2.92282	0.131869
VcNF-YC22-3 h-3	38.461		0.950637		3.06264	0.119689	0.0110951	0.131134	-2.93436
VcNF-YC23-3 h-1	36.3549		-1.15544		0.95656	0.515284
VcNF-YC23-3 h-2	36.3473		-1.16307		0.948931	0.518016
VcNF-YC23-3 h-3	36.2501		-1.26024		0.851759	0.554109	0.0216698	0.529136	-0.919084
VcNF-YC24-3 h-1	32.804		-4.70637		-2.59437	6.03925
VcNF-YC24-3 h-2	33.0131		-4.4973		-2.3853	5.22452
VcNF-YC24-3 h-3	32.9329		-4.57742		-2.46542	5.52289	0.412199	5.59555	2.4817
VcNF-YC25-3 h-1	31.779		-5.73134		-3.61934	12.2894
VcNF-YC25-3 h-2	31.9325		-5.57787		-3.46587	11.0492
VcNF-YC25-3 h-3	31.846		-5.66435		-3.55235	11.7318	0.621135	11.6901	3.54585
VcNF-YC26-3 h-1	29.216		-8.29439		-6.18239	72.6248
VcNF-YC26-3 h-2	29.0424		-8.46798		-6.35598	81.9109
VcNF-YC26-3 h-3	29.2158		-8.29456		-6.18256	72.6331	5.35893	75.7229	6.24031
VcNF-YC27-3 h-1	30.2333		-7.27706		-5.16506	35.8788
VcNF-YC27-3 h-2	30.1972		-7.31313		-5.20113	36.7871
VcNF-YC27-3 h-3	30.1648		-7.34555		-5.23355	37.6232	0.872426	36.763	5.19991
VcNF-YC28-3 h-1	30.0539		-7.45649		-5.34449	40.6304
VcNF-YC28-3 h-2	30.0959		-7.41449		-5.30249	39.4647
VcNF-YC28-3 h-3	29.9661		-7.5443		-5.4323	43.1803	1.90026	41.0918	5.35976
VcNF-YC29-3 h-1	30.8629		-6.64744		-4.53544	23.1901
VcNF-YC29-3 h-2	30.843		-6.66734		-4.55534	23.5122
VcNF-YC29-3 h-3	30.7964		-6.71396		-4.60196	24.2844	0.562337	23.6622	4.56424
VcNF-YC30-3 h-1	29.9887		-7.52164		-5.40964	42.5073
VcNF-YC30-3 h-2	30.1075		-7.40285		-5.29085	39.1476
VcNF-YC30-3 h-3	29.9536		-7.55673		-5.44473	43.554	2.30215	41.7363	5.38174
VcNF-YC31-3 h-1	31.05		-6.46036		-4.34836	20.3698
VcNF-YC31-3 h-2	31.162		-6.34834		-4.23634	18.8481
VcNF-YC31-3 h-3	31.1659		-6.3445		-4.2325	18.7979	0.893434	19.3386	4.2724
GAPDH-6 h-1	30.54	30.4988
GAPDH-6 h-2	30.5146
GAPDH-6 h-3	30.4419
VcNF-YC1、11、14-6 h-1	31.6885		1.18971		3.30171	0.101411
VcNF-YC1、11、14-6 h-2	31.8086		1.3098		3.4218	0.0933113
VcNF-YC1、11、14-6 h-3	31.623		1.12421		3.23621	0.106122	0.00647952	0.100281	-3.31991
VcNF-YC2-6 h-1	30.7395		0.24067		2.35267	0.195783
VcNF-YC2-6 h-2	30.6662		0.167384		2.27938	0.205986
VcNF-YC2-6 h-3	30.5962		0.0973517		2.20935	0.216231	0.010224	0.206	-2.28047
VcNF-YC3-6 h-1	37.9737		7.47484		9.58684	0.00130039
VcNF-YC3-6 h-2	38.091		7.59214		9.70414	0.00119885
VcNF-YC3-6 h-3	37.8453		7.34649		9.45849	0.00142138	0.000111407	0.00130687	-9.58316
VcNF-YC4-6 h-1	33.8081		3.30926		5.42126	0.0233367
VcNF-YC4-6 h-2	33.8615		3.36267		5.47467	0.0224884
VcNF-YC4-6 h-3	33.9057		3.40693		5.51893	0.021809	0.000765361	0.0225447	-5.47162
VcNF-YC5、9-6 h-1	30.0046		-0.494257		1.61774	0.325845
VcNF-YC5、9-6 h-2	30.0525		-0.446349		1.66565	0.315202
VcNF-YC5、9-6 h-3	30.1245		-0.374275		1.73773	0.299842	0.0130725	0.31363	-1.67371
VcNF-YC6、7、18-6 h-1	30.0253		-0.47349		1.63851	0.321188
VcNF-YC6、7、18-6 h-2	29.9915		-0.507358		1.60464	0.328817
VcNF-YC6、7、18-6 h-3	29.8187		-0.680127		1.43187	0.370649	0.0266288	0.340218	-1.55834
VcNF-YC8、29-6 h-1	27.0747		-3.42413		-1.31213	2.48307
VcNF-YC8、29-6 h-2	26.9286		-3.57019		-1.45819	2.74763
VcNF-YC8、29-6 h-3	26.999		-3.49979		-1.38779	2.61677	0.132281	2.61582	1.38603
VcNF-YC10-6 h-1	25.5819		-4.91687		-2.80487	6.98794
VcNF-YC10-6 h-2	25.4303		-5.06854		-2.95654	7.76258
VcNF-YC10-6 h-3	25.6068		-4.89197		-2.77997	6.86839	0.485445	7.2063	2.84712
VcNF-YC12-6 h-1	34.0239		3.52511		5.63711	0.0200937
VcNF-YC12-6 h-2	34.1373		3.63846		5.75046	0.0185755
VcNF-YC12-6 h-3	34.1006		3.60177		5.71377	0.0190539	0.000776212	0.019241	-5.70045
VcNF-YC13-6 h-1	31.3571		0.858279		2.97028	0.127602
VcNF-YC13-6 h-2	31.4391		0.940301		3.0523	0.12055
VcNF-YC13-6 h-3	31.5158		1.017		3.129	0.114308	0.00665093	0.12082	-3.05053
VcNF-YC15-6 h-1	13.099		-17.3998		-15.2878	40002
VcNF-YC15-6 h-2	12.9149		-17.5839		-15.4719	45448.5
VcNF-YC15-6 h-3	13.0628		-17.436		-15.324	41018.3	2896.05	42156.3	15.3612
VcNF-YC16-6 h-1	30.9242		0.425427		2.53743	0.17225
VcNF-YC16-6 h-2	31.1992		0.700379		2.81238	0.142361
VcNF-YC16-6 h-3	31.286		0.787223		2.89922	0.134044	0.0200923	0.149551	-2.74968
VcNF-YC17-6 h-1	34.687		4.18823		6.30023	0.0126894
VcNF-YC17-6 h-2	34.7554		4.25662		6.36862	0.0121019
VcNF-YC17-6 h-3	34.8527		4.35387		6.46587	0.011313	0.000690651	0.0120348	-6.37824
VcNF-YC19-6 h-1	33.1553		2.65648		4.76848	0.0366897
VcNF-YC19-6 h-2	33.1999		2.70111		4.81311	0.0355722
VcNF-YC19-6 h-3	32.962		2.46318		4.57518	0.04195	0.00340578	0.0380706	-4.71892
VcNF-YC20-6 h-1	40.261		9.76219		11.8742	0.000266387
VcNF-YC20-6 h-2	40.132		9.63319		11.7452	0.000291304
VcNF-YC20-6 h-3	40.312		9.81319		11.9252	0.000257135	1.76728e-05	0.000271609	-11.8482
VcNF-YC21-6 h-1	24.8287		-5.67015		-3.55815	11.779
VcNF-YC21-6 h-2	24.9492		-5.54965		-3.43765	10.8352
VcNF-YC21-6 h-3	25.0681		-5.43067		-3.31867	9.97741	0.901159	10.8639	3.43815
VcNF-YC22-6 h-1	38.4648		7.96603		10.078	0.000925146
VcNF-YC22-6 h-2	38.5057		8.00693		10.1189	0.000899289
VcNF-YC22-6 h-3	38.3476		7.84875		9.96075	0.00100349	5.42615e-05	0.000942643	-10.0526
VcNF-YC23-6 h-1	38.2853		7.7865		9.8985	0.00104775
VcNF-YC23-6 h-2	38.2838		7.78497		9.89697	0.00104886
VcNF-YC23-6 h-3	38.1669		7.66806		9.78006	0.00113739	5.14384e-05	0.001078	-9.85851
VcNF-YC24-6 h-1	32.8941		2.39527		4.50727	0.0439721
VcNF-YC24-6 h-2	32.8696		2.37083		4.48283	0.0447234
VcNF-YC24-6 h-3	32.8526		2.35382		4.46582	0.0452538	0.000644013	0.0446497	-4.4853
VcNF-YC25-6 h-1	32.7079		2.20912		4.32112	0.0500279
VcNF-YC25-6 h-2	32.7926		2.2938		4.4058	0.0471762
VcNF-YC25-6 h-3	32.5826		2.08374		4.19574	0.0545701	0.00372904	0.0505914	-4.30755
VcNF-YC26-6 h-1	27.0282		-3.47057		-1.35857	2.56431
VcNF-YC26-6 h-2	27.1158		-3.38299		-1.27099	2.41327
VcNF-YC26-6 h-3	27.1813		-3.3175		-1.2055	2.30617	0.129692	2.42791	1.27835
VcNF-YC27-6 h-1	31.1233		0.62444		2.73644	0.150055
VcNF-YC27-6 h-2	31.1186		0.619752		2.73175	0.150543
VcNF-YC27-6 h-3	31.1811		0.682259		2.79426	0.14416	0.00355281	0.148253	-2.75415
VcNF-YC28-6 h-1	30.9521		0.453267		2.56527	0.168958
VcNF-YC28-6 h-2	30.9789		0.480059		2.59206	0.165849
VcNF-YC28-6 h-3	31.0038		0.505032		2.61703	0.163003	0.00297842	0.165936	-2.59145
VcNF-YC29-6 h-1	31.7064		1.20759		3.31959	0.100162
VcNF-YC29-6 h-2	31.8394		1.34063		3.45263	0.0913386
VcNF-YC29-6 h-3	31.9419		1.44308		3.55508	0.0850773	0.00757852	0.0921926	-3.44244
VcNF-YC30-6 h-1	30.8762		0.37736		2.48936	0.178085
VcNF-YC30-6 h-2	30.9431		0.444314		2.55631	0.170009
VcNF-YC30-6 h-3	30.9925		0.493672		2.60567	0.164291	0.00693048	0.170795	-2.55045
VcNF-YC31-6 h-1	31.9428		1.44401		3.55601	0.0850226
VcNF-YC31-6 h-2	31.995		1.49618		3.60818	0.0820031
VcNF-YC31-6 h-3	31.9269		1.42804		3.54004	0.085969	0.00207129	0.0843315	-3.56808
GAPDH-12 h-1	38.798	38.757			2.112	0.231326
GAPDH-12 h-2	38.672				2.112	0.231326
GAPDH-12 h-3	38.801				2.112	0.231326	0	0.231326	-2.112
VcNF-YC1、11、14-12 h-1	34.3819		-4.37508		-2.26308	4.80015
VcNF-YC1、11、14-12 h-2	34.5498		-4.20721		-2.09521	4.27289
VcNF-YC1、11、14-12 h-3	34.392		-4.36503		-2.25303	4.76684	0.295271	4.61329	2.20377
VcNF-YC2-12 h-1	32.6526		-6.10444		-3.99244	15.9164
VcNF-YC2-12 h-2	32.5012		-6.2558		-4.1438	17.677
VcNF-YC2-12 h-3	32.6741		-6.0829		-3.9709	15.6805	1.09095	16.4246	4.03571
VcNF-YC3-12 h-1	40.2752		1.51822		3.63022	0.0807596
VcNF-YC3-12 h-2	40.1728		1.41583		3.52783	0.0866997
VcNF-YC3-12 h-3	40.0723		1.31533		3.42733	0.0929543	0.00609805	0.0868045	-3.52846
VcNF-YC4-12 h-1	36.3431		-2.41387		-0.301872	1.23274
VcNF-YC4-12 h-2	36.3896		-2.36737		-0.255367	1.19364
VcNF-YC4-12 h-3	36.5504		-2.20658		-0.094585	1.06776	0.086212	1.16471	0.217275
VcNF-YC5、9-12 h-1	33.7803		-4.97674		-2.86474	7.28403
VcNF-YC5、9-12 h-2	33.6818		-5.07524		-2.96324	7.79876
VcNF-YC5、9-12 h-3	33.7194		-5.03761		-2.92561	7.59794	0.25943	7.56024	2.91786
VcNF-YC6、7、18-12 h-1	27.3782		-11.3788		-9.26678	615.999
VcNF-YC6、7、18-12 h-2	27.3083		-11.4487		-9.33671	646.592
VcNF-YC6、7、18-12 h-3	27.4721		-11.2849		-9.17292	577.196	34.7787	613.262	9.2588
VcNF-YC8、29-12 h-1	28.8073		-9.94967		-7.83767	228.757
VcNF-YC8、29-12 h-2	28.9338		-9.8232		-7.7112	209.557
VcNF-YC8、29-12 h-3	28.7957		-9.96132		-7.84932	230.611	11.657	222.975	7.7994
VcNF-YC10-12 h-1	28.0836		-10.6734		-8.56135	377.767
VcNF-YC10-12 h-2	28.143		-10.614		-8.50196	362.532
VcNF-YC10-12 h-3	28.0886		-10.6684		-8.55637	376.464	8.44496	372.254	8.53989
VcNF-YC12-12 h-1	35.3338		-3.42319		-1.31119	2.48146
VcNF-YC12-12 h-2	35.3387		-3.4183		-1.3063	2.47306
VcNF-YC12-12 h-3	35.2057		-3.55125		-1.43925	2.7118	0.135476	2.55544	1.35225
VcNF-YC13-12 h-1	34.5922		-4.16476		-2.05276	4.14899
VcNF-YC13-12 h-2	34.5247		-4.23232		-2.12032	4.34791
VcNF-YC13-12 h-3	34.7357		-4.02132		-1.90932	3.75633	0.301031	4.08441	2.02747
VcNF-YC15-12 h-1	11.5489		-27.2081		-25.0961	3.58646e+07
VcNF-YC15-12 h-2	11.6974		-27.0596		-24.9476	3.23586e+07
VcNF-YC15-12 h-3	11.6041		-27.1529		-25.0409	3.45191e+07	1.76873e+06	3.42474e+07	25.0282
VcNF-YC16-12 h-1	34.1184		-4.63862		-2.52662	5.7622
VcNF-YC16-12 h-2	33.9932		-4.76377		-2.65177	6.28437
VcNF-YC16-12 h-3	33.9542		-4.80281		-2.69081	6.45678	0.361667	6.16778	2.62307
VcNF-YC17-12 h-1	39.1367		0.379658		2.49166	0.177802
VcNF-YC17-12 h-2	39.1864		0.429398		2.5414	0.171776
VcNF-YC17-12 h-3	39.2412		0.484226		2.59623	0.16537	0.00621665	0.17165	-2.54309
VcNF-YC19-12 h-1	34.5263		-4.23067		-2.11867	4.34295
VcNF-YC19-12 h-2	34.3013		-4.45573		-2.34373	5.07612
VcNF-YC19-12 h-3	34.3771		-4.37991		-2.26791	4.81626	0.371729	4.74511	2.24344
VcNF-YC20-12 h-1	40.967		2.21		4.322	0.0499975
VcNF-YC20-12 h-2	41.055		2.298		4.41	0.047039
VcNF-YC20-12 h-3	41.032		2.275		4.387	0.0477949	0.0015371	0.0482771	-4.373
VcNF-YC21-12 h-1	25.3507		-13.4063		-11.2943	2511.47
VcNF-YC21-12 h-2	25.2605		-13.4965		-11.3845	2673.5
VcNF-YC21-12 h-3	25.3058		-13.4512		-11.3392	2590.91	81.0193	2591.96	11.3394
VcNF-YC22-12 h-1	40.032		1.275		3.387	0.0955898
VcNF-YC22-12 h-2	39.928		1.171		3.283	0.102735
VcNF-YC22-12 h-3	39.899		1.142		3.254	0.104821	0.00484118	0.101049	-3.308
VcNF-YC23-12 h-1	38.0061		-0.750942		1.36106	0.389297
VcNF-YC23-12 h-2	37.952		-0.805016		1.30698	0.404165
VcNF-YC23-12 h-3	37.975		-0.781963		1.33004	0.397758	0.0074577	0.397073	-1.33269
VcNF-YC24-12 h-1	35.3118		-3.4452		-1.3332	2.51961
VcNF-YC24-12 h-2	35.3232		-3.43377		-1.32177	2.49973
VcNF-YC24-12 h-3	35.3565		-3.4005		-1.2885	2.44274	0.0398998	2.48736	1.31449
VcNF-YC25-12 h-1	34.5742		-4.18278		-2.07078	4.20114
VcNF-YC25-12 h-2	34.6099		-4.14708		-2.03508	4.09844
VcNF-YC25-12 h-3	34.7617		-3.99529		-1.88329	3.68915	0.270863	3.99624	1.99638
VcNF-YC26-12 h-1	30.2253		-8.53174		-6.41974	85.6118
VcNF-YC26-12 h-2	30.295		-8.46204		-6.35004	81.5742
VcNF-YC26-12 h-3	30.3455		-8.41148		-6.29948	78.7648	3.4418	81.9836	6.35642
VcNF-YC27-12 h-1	33.6829		-5.07414		-2.96214	7.7928
VcNF-YC27-12 h-2	33.5277		-5.22934		-3.11734	8.67788
VcNF-YC27-12 h-3	33.6136		-5.14343		-3.03143	8.17619	0.443856	8.21563	3.03697
VcNF-YC28-12 h-1	31.7832		-6.97382		-4.86182	29.0772
VcNF-YC28-12 h-2	31.929		-6.82797		-4.71597	26.2814
VcNF-YC28-12 h-3	31.9979		-6.75912		-4.64712	25.0567	2.06078	26.8051	4.74164
VcNF-YC29-12 h-1	33.1138		-5.6432		-3.5312	11.561
VcNF-YC29-12 h-2	33.1399		-5.61708		-3.50508	11.3537
VcNF-YC29-12 h-3	33.0546		-5.70237		-3.59037	12.0451	0.354829	11.6533	3.54222
VcNF-YC30-12 h-1	33.4664		-5.29061		-3.17861	9.05433
VcNF-YC30-12 h-2	33.5603		-5.19673		-3.08473	8.48392
VcNF-YC30-12 h-3	33.5664		-5.19061		-3.07861	8.448	0.340169	8.66208	3.11398
VcNF-YC31-12 h-1	33.6515		-5.10552		-2.99352	7.96414
VcNF-YC31-12 h-2	33.492		-5.26502		-3.15302	8.89517
VcNF-YC31-12 h-3	33.6797		-5.0773		-2.9653	7.80986	0.587156	8.22306	3.03728
GAPDH-24 h-1	39.912	39.9136
GAPDH-24 h-2	39.9328
GAPDH-24 h-3	39.896
VcNF-YC1、11、14-24 h-1	39.78		-0.133604		1.9784	0.253772
VcNF-YC1、11、14-24 h-2	39.8053		-0.108336		2.00366	0.249366
VcNF-YC1、11、14-24 h-3	39.8741		-0.0395298		2.07247	0.237752	0.00827573	0.246963	-2.01818
VcNF-YC2-24 h-1	33.7448		-6.16876		-4.05676	16.6421
VcNF-YC2-24 h-2	33.7494		-6.16418		-4.05218	16.5892
VcNF-YC2-24 h-3	33.9711		-5.94255		-3.83055	14.2269	1.37938	15.8194	3.97983
VcNF-YC3-24 h-1	40.399		0.485397		2.5974	0.165236
VcNF-YC3-24 h-2	40.121		0.207397		2.3194	0.200351
VcNF-YC3-24 h-3	40.412		0.498397		2.6104	0.163754	0.0207147	0.176447	-2.50906
VcNF-YC4-24 h-1	36.4961		-3.41754		-1.30554	2.47176
VcNF-YC4-24 h-2	36.4979		-3.4157		-1.3037	2.46861
VcNF-YC4-24 h-3	36.6071		-3.30648		-1.19448	2.28862	0.104838	2.40966	1.26791
VcNF-YC5、9-24 h-1	34.8865		-5.0271		-2.9151	7.54279
VcNF-YC5、9-24 h-2	34.908		-5.00556		-2.89356	7.431
VcNF-YC5、9-24 h-3	34.8729		-5.04072		-2.92872	7.61437	0.0924152	7.52938	2.91246
VcNF-YC6、7、18-24 h-1	33.4029		-6.51071		-4.39871	21.0932
VcNF-YC6、7、18-24 h-2	33.1752		-6.73841		-4.62641	24.6995
VcNF-YC6、7、18-24 h-3	33.3867		-6.52694		-4.41494	21.3319	2.01673	22.3748	4.48002
VcNF-YC8、29-24 h-1	26.256		-13.6576		-11.5456	2989.32
VcNF-YC8、29-24 h-2	26.3869		-13.5267		-11.4147	2730.11
VcNF-YC8、29-24 h-3	26.4474		-13.4662		-11.3542	2617.93	190.485	2779.12	11.4382
VcNF-YC10-24 h-1	33.1697		-6.74389		-4.63189	24.7935
VcNF-YC10-24 h-2	33.14		-6.77357		-4.66157	25.3088
VcNF-YC10-24 h-3	33.1693		-6.74428		-4.63228	24.8002	0.29557	24.9675	4.64191
VcNF-YC12-24 h-1	38.6402		-1.27345		0.838549	0.559206
VcNF-YC12-24 h-2	38.5566		-1.35696		0.755042	0.592529
VcNF-YC12-24 h-3	38.8494		-1.06424		1.04776	0.483718	0.0557507	0.545151	-0.880451
VcNF-YC13-24 h-1	35.2513		-4.66228		-2.55028	5.85746
VcNF-YC13-24 h-2	35.3085		-4.60507		-2.49307	5.62973
VcNF-YC13-24 h-3	35.2798		-4.63378		-2.52178	5.7429	0.113865	5.74336	2.52171
VcNF-YC15-24 h-1	18.7759		-21.1377		-19.0257	533703
VcNF-YC15-24 h-2	18.7591		-21.1545		-19.0425	539964
VcNF-YC15-24 h-3	18.853		-21.0606		-18.9486	505928	18115.8	526532	19.0056
VcNF-YC16-24 h-1	34.4137		-5.4999		-3.3879	10.4679
VcNF-YC16-24 h-2	34.2828		-5.63083		-3.51883	11.4623
VcNF-YC16-24 h-3	34.3792		-5.53436		-3.42236	10.721	0.516817	10.8837	3.44303
VcNF-YC17-24 h-1	37.687		-2.2266		-0.114603	1.08268
VcNF-YC17-24 h-2	37.7049		-2.20872		-0.0967193	1.06934
VcNF-YC17-24 h-3	37.655		-2.2586		-0.146603	1.10696	0.0190739	1.08633	0.119308
VcNF-YC19-24 h-1	37.6679		-2.24572		-0.133718	1.09712
VcNF-YC19-24 h-2	37.6649		-2.24869		-0.136686	1.09938
VcNF-YC19-24 h-3	37.43		-2.48358		-0.371576	1.29377	0.112888	1.16342	0.213993
VcNF-YC20-24 h-1	41.522		1.6084		3.7204	0.0758663
VcNF-YC20-24 h-2	41.624		1.7104		3.8224	0.0706877
VcNF-YC20-24 h-3	41.723		1.8094		3.9214	0.0659997	0.00493534	0.0708512	-3.8214
VcNF-YC21-24 h-1	27.4231		-12.4905		-10.3785	1331.17
VcNF-YC21-24 h-2	27.5516		-12.362		-10.25	1217.76
VcNF-YC21-24 h-3	27.3426		-12.571		-10.459	1407.57	95.5025	1318.83	10.3625
VcNF-YC22-24 h-1	41.399		1.4854		3.5974	0.0826182
VcNF-YC22-24 h-2	41.298		1.3844		3.4964	0.0886094
VcNF-YC22-24 h-3	41.302		1.3884		3.5004	0.088364	0.00339041	0.0865305	-3.5314
VcNF-YC23-24 h-1	41.012		1.0984		3.2104	0.108037
VcNF-YC23-24 h-2	41.102		1.1884		3.3004	0.101504
VcNF-YC23-24 h-3	40.099		0.185397		2.2974	0.20343	0.0570546	0.137657	-2.93606
VcNF-YC24-24 h-1	35.7466		-4.16703		-2.05503	4.15553
VcNF-YC24-24 h-2	35.9953		-3.91834		-1.80634	3.49754
VcNF-YC24-24 h-3	35.9685		-3.94513		-1.83313	3.56309	0.362453	3.73872	1.89817
VcNF-YC25-24 h-1	35.8567		-4.05694		-1.94494	3.85021
VcNF-YC25-24 h-2	35.6014		-4.31224		-2.20024	4.59555
VcNF-YC25-24 h-3	35.5044		-4.40921		-2.29721	4.91506	0.546431	4.45361	2.14746
VcNF-YC26-24 h-1	28.9717		-10.9419		-8.82988	455.051
VcNF-YC26-24 h-2	28.9006		-11.013		-8.90097	478.034
VcNF-YC26-24 h-3	28.8781		-11.0355		-8.92346	485.544	15.8874	472.877	8.88477
VcNF-YC27-24 h-1	34.1226		-5.79105		-3.67905	12.8087
VcNF-YC27-24 h-2	34.0131		-5.90045		-3.78845	13.8178
VcNF-YC27-24 h-3	34.3477		-5.56588		-3.45388	10.9578	1.45051	12.5281	3.64046
VcNF-YC28-24 h-1	33.3637		-6.54989		-4.43789	21.674
VcNF-YC28-24 h-2	33.1241		-6.78952		-4.67752	25.5902
VcNF-YC28-24 h-3	33.0299		-6.88368		-4.77168	27.3161	2.89107	24.8601	4.62903
VcNF-YC29-24 h-1	34.7021		-5.2115		-3.0995	8.57122
VcNF-YC29-24 h-2	34.8111		-5.10249		-2.99049	7.94745
VcNF-YC29-24 h-3	34.9122		-5.00142		-2.88942	7.40973	0.581275	7.97613	2.99314
VcNF-YC30-24 h-1	34.1779		-5.73575		-3.62375	12.327
VcNF-YC30-24 h-2	34.028		-5.88557		-3.77357	13.6759
VcNF-YC30-24 h-3	34.3533		-5.56033		-3.44833	10.9157	1.38025	12.3062	3.61522
VcNF-YC31-24 h-1	37.243		-2.67062		-0.558616	1.47286
VcNF-YC31-24 h-2	37.2417		-2.67193		-0.559934	1.4742
VcNF-YC31-24 h-3	37.2312		-2.68242		-0.570425	1.48496	0.00663443	1.47734	0.562991

## Sheet: log2 value
Table S9. qRT-PCR data (log2 value) of the expression pattern analysis under the salt treatment
	VcNF-YC1, 11, 14	VcNF-YC2	VcNF-YC3	VcNF-YC4	VcNF-YC5, 9	VcNF-YC6, 7, 18	VcNF-YC8, 29	VcNF-YC10	VcNF-YC12	VcNF-YC13	VcNF-YC15	VcNF-YC16	VcNF-YC17	VcNF-YC19	VcNF-YC20	VcNF-YC21	VcNF-YC22	VcNF-YC23	VcNF-YC24	VcNF-YC25	VcNF-YC26	VcNF-YC27	VcNF-YC28	VcNF-YC29	VcNF-YC30	VcNF-YC31
CK-1	-1.34499	-3.86199	-3.45699	-6.46299	-2.00799	3.56188	1.32035	-3.18812	-4.08505	-2.93399	8.06552	-1.23778	-5.25899	-3.76299	-4.56699	7.9972	-3.48699	-3.39399	-3.40199	-5.04299	-0.618739	-1.21131	1.21207	-1.40199	-2.53728	-3.36302
CK-2	-1.40299	-3.62799	-3.46799	-6.75599	-1.90599	3.39679	1.78559	-3.29708	-4.29879	-3.06699	7.91136	-1.18799	-5.14199	-3.95799	-4.46699	7.89926	-3.37499	-3.27999	-3.52899	-4.93299	-0.399615	-1.56849	1.01566	-1.51735	-2.54299	-3.40199
CK-3	-1.18699	-3.96199	-3.60999	-6.31899	-1.97899	3.63153	1.64332	-3.39536	-4.14562	-2.7919	7.74033	-1.29299	-5.36399	-3.84399	-4.36399	8.04448	-3.27899	-3.37899	-3.16999	-5.09299	-0.853347	-1.40964	1.1177	-1.38294	-2.44399	-3.26599
ABA-3 h-1	2.04784	4.3036	-4.70065	1.17995	3.30451	4.14016	4.52433	5.08069	1.22131	3.01527	20.4564	4.0982	-1.26767	0.056065	-6.2913	8.58815	-4.1293	-2.26822	1.28271	2.30768	4.87073	3.8534	4.03283	3.22378	4.09798	3.0367
ABA-3 h-2	2.21261	4.09129	-4.7401	1.24484	3.11565	4.13682	4.60269	5.03753	1.109	3.18008	20.3908	4.10011	-1.16247	-0.0349155	-6.4553	8.61899	-4.23448	-2.26059	1.07364	2.15421	5.04433	3.88947	3.99083	3.24368	3.9792	2.92469
ABA-3 h-3	2.06459	4.1537	-4.75747	1.10208	3.33056	4.19119	4.60932	4.81053	1.10099	2.95111	20.1208	3.9584	-1.30924	0.146111	-6.2263	8.70183	-4.3743	-2.16342	1.15377	2.2407	4.8709	3.92189	4.12064	3.2903	4.13308	2.92084
ABA-6 h-1	-4.61337	-3.66433	-10.8985	-6.73292	-2.9294	-2.95017	0.000466967	1.49321	-6.94877	-4.28194	13.9761	-3.84909	-7.61189	-6.08014	-13.1858	2.24649	-11.3897	-11.2102	-5.81893	-5.63278	0.0469109	-4.0481	-3.87692	-4.63125	-3.80102	-4.86767
ABA-6 h-2	-4.73346	-3.59104	-11.0158	-6.78633	-2.97731	-2.9163	0.146528	1.64488	-7.06211	-4.36396	14.1603	-4.12404	-7.68028	-6.12476	-13.0568	2.12599	-11.4306	-11.2086	-5.79449	-5.71746	-0.0406707	-4.04341	-3.90372	-4.76429	-3.86797	-4.91984
ABA-6 h-3	-4.54787	-3.52101	-10.7702	-6.83059	-3.04938	-2.74353	0.0761315	1.46831	-7.02543	-4.44066	14.0123	-4.21088	-7.77753	-5.88684	-13.2368	2.00701	-11.2724	-11.0917	-5.77748	-5.5074	-0.106161	-4.10592	-3.92869	-4.86674	-3.91733	-4.8517
ABA-12 h-1	0.951422	2.68078	-4.94188	-1.00979	1.55308	7.95513	6.52601	7.24969	-0.000466967	0.741103	23.7844	1.21496	-3.80332	0.807017	-5.63366	9.98266	-4.69866	-2.67272	0.02154	0.759123	5.10808	1.65048	3.55016	2.21954	1.86695	1.68186
ABA-12 h-2	0.783553	2.83214	-4.83949	-1.05629	1.65159	8.02505	6.39954	7.19031	-0.00536122	0.808665	23.636	1.34011	-3.85306	1.03207	-5.72166	10.0729	-4.59466	-2.61864	0.010115	0.723418	5.03838	1.80569	3.40431	2.19343	1.77307	1.84136
ABA-12 h-3	0.941374	2.65924	-4.73899	-1.21707	1.61395	7.86126	6.53766	7.24471	0.127592	0.597666	23.7292	1.37916	-3.90788	0.956254	-5.69866	10.0276	-4.56566	-2.64169	-0.0231591	0.571631	4.98782	1.71977	3.33546	2.27872	1.76695	1.65364
ABA-24 h-1	-3.29005	2.7451	-3.90906	-0.00611847	1.60344	3.08705	10.2339	3.32023	-2.15021	1.23862	17.714	2.07624	-1.19706	-1.17794	-5.03206	9.06682	-4.90906	-4.52206	0.743374	0.633278	7.51823	2.36739	3.12623	1.78784	2.31209	-0.753042
ABA-24 h-2	-3.31532	2.74052	-3.63106	-0.00796097	1.5819	3.31475	10.1031	3.34991	-2.0667	1.18141	17.7308	2.20717	-1.21494	-1.17497	-5.13406	8.93836	-4.80806	-4.61206	0.494683	0.888581	7.58931	2.4768	3.36586	1.67883	2.46191	-0.751724
ABA-24 h-3	-3.38413	2.51889	-3.92206	-0.11718	1.61707	3.10328	10.0426	3.32062	-2.35942	1.21012	17.6369	2.11071	-1.16506	-0.940082	-5.23306	9.14733	-4.81206	-3.60906	0.521469	0.98555	7.6118	2.14222	3.46002	1.57776	2.13667	-0.741234
